# Supplementary material for: Relative abundance of Akkermansia spp. and other bacterial phylotypes correlates with anxiety- and depressive-like behavior following social defeat in mice
Source: Sci Rep. 2019 Mar 1;9:3281. doi: 10.1038/s41598-019-40140-5 (PMC6397238; doi:10.1038/s41598-019-40140-5)
Supplement: Supplementary file 2 — Supplementary Tables [file 41598_2019_40140_MOESM2_ESM.xlsx]

## Sheet: Index to Supplementary Tables
Table	Title
S1	Relative abundances of all observed bacterial genera compared between control mice and mice exposed to chronic mild social defeat stress.
S2	Relative abundances of phyla in control mice and mice exposed to chronic mild social defeat stress, mean decrease accuracy, and mean decrease Gini predicted by random forest regressions.
S3	Relative abundances of genera in control mice and mice exposed to chronic mild social defeat stress, mean decrease accuracy, and mean decrease Gini predicted by random forest regressions.
S4	Functional pathways with differences in predicted representation in the microbiota of non-stressed control mice and mice exposed to chronic mild social defeat stress (FDR < 0.05).
S5	Relative abundances of all observed bacterial genera compared between control mice and mice resilient and susceptible to chronic mild social defeat stress.
S6	Relative abundances of phyla in control mice and mice resilient and susceptible to chronic social defeat stress, mean decrease accuracy, and mean decrease Gini predicted by random forest regressions.
S7	Relative abundances of genera in control mice and mice resilient and susceptible to chronic social defeat stress, mean decrease accuracy, and mean decrease Gini predicted by random forest regressions. All values are presented as means.
S8	Relative abundances of phyla compared between control mice, defeated C57BL6/J mice, and aggressor CD-1 mice.
S9	Relative abundances of all observed bacterial genera compared between control mice, defeated C57BL6/J mice, and aggressor CD-1 mice.
S10	Relative abundances of phyla in control mice, defeated C57BL6/J mice, and aggressor CD-1 mice, mean decrease accuracy, and mean decrease Gini predicted by random forest regressions.
S11	Relative abundances of genera in control mice, defeated C57BL6/J mice, and aggressor CD-1 mice, mean decrease accuracy, and mean decrease Gini predicted by random forest regressions.

## Sheet: Supplementary Table S1
Supplementary Table S1. Relative abundances of all observed bacterial genera compared between control mice and mice exposed to chronic mild social defeat stress. All values are presented as mean ± standard deviation. The genera are listed in order of significance (Wilcoxon rank sum test).
Genera	Control (n = 19)	Defeated (n = 20)	p value
k__Bacteria;p__Deferribacteres;c__Deferribacteres;o__Deferribacterales;f__Deferribacteraceae;g__Mucispirillum	0.0006 ± 0.0012	0.1958 ± 0.2332	3.482e-10
k__Bacteria;p__Firmicutes;c__Clostridia;o__Clostridiales;f__Clostridiaceae;g__Candidatus Arthromitus	0.0002 ± 0.0008	0.0362 ± 0.0433	7.038e-08
k__Bacteria;p__Firmicutes;c__Bacilli;o__Turicibacterales;f__Turicibacteraceae;g__Turicibacter	0.0789 ± 0.1130	0.0030 ± 0.0044	1.886e-06
k__Bacteria;p__Actinobacteria;c__Actinobacteria;o__Bifidobacteriales;f__Bifidobacteriaceae;g__Bifidobacterium	0.0398 ± 0.0287	0.0046 ± 0.0067	2.146e-06
k__Bacteria;p__Firmicutes;c__Erysipelotrichi;o__Erysipelotrichales;f__Erysipelotrichaceae;g__Allobaculum	0.0208 ± 0.0192	0.0023 ± 0.0023	3.165e-06
k__Bacteria;p__Proteobacteria;c__Epsilonproteobacteria;o__Campylobacterales;f__Helicobacteraceae;g__Flexispira	0.3141 ± 0.6067	3.0564 ± 2.4682	4.682e-06
k__Bacteria;p__Bacteroidetes;c__Bacteroidia;o__Bacteroidales;f__[Paraprevotellaceae];g__Paraprevotella	0.6360 ± 0.7341	0.0397 ± 0.0956	5.707e-06
k__Bacteria;p__Proteobacteria;c__Epsilonproteobacteria;o__Campylobacterales;f__Helicobacteraceae;g__Helicobacter	0.0022 ± 0.0042	0.0260 ± 0.0284	6.055e-06
k__Bacteria;p__Firmicutes;c__Clostridia;o__Clostridiales;f__Ruminococcaceae;g__Oscillospira	3.1546 ± 1.0948	5.0957 ± 1.4564	4.153e-05
k__Bacteria;p__Verrucomicrobia;c__Verrucomicrobiae;o__Verrucomicrobiales;f__Verrucomicrobiaceae;g__Akkermansia	4.1162 ± 3.1468	1.0195 ± 1.7294	0.0002764
k__Bacteria;p__Actinobacteria;c__Coriobacteriia;o__Coriobacteriales;f__Coriobacteriaceae;g__Adlercreutzia	0.0255 ± 0.0134	0.0128 ± 0.0066	0.0003566
k__Bacteria;p__Proteobacteria;c__Deltaproteobacteria;o__Desulfovibrionales;f__Desulfovibrionaceae;g__Bilophila	0.0002 ± 0.0006	0.0049 ± 0.0079	0.00118
k__Bacteria;p__Firmicutes;c__Bacilli;o__Lactobacillales;f__Leuconostocaceae;g__	0.0048 ± 0.0111	0 ± 0	0.001229
k__Bacteria;p__Firmicutes;c__Clostridia;o__Clostridiales;f__Peptostreptococcaceae;g__	0.0053 ± 0.0116	0 ± 0	0.003276
k__Bacteria;p__Proteobacteria;c__Epsilonproteobacteria;o__Campylobacterales;f__Helicobacteraceae;g__	0.3967 ± 0.6797	0.2642 ± 0.9002	0.003368
k__Bacteria;p__Firmicutes;c__Clostridia;o__Clostridiales;f__Lachnospiraceae;g__Dorea	0.3238 ± 0.1936	0.1521 ± 0.1140	0.003719
k__Bacteria;p__Firmicutes;c__Clostridia;o__Clostridiales;f__[Mogibacteriaceae];g__	0.0811 ± 0.0767	0.0309 ± 0.0180	0.003719
k__Bacteria;p__Bacteroidetes;c__Bacteroidia;o__Bacteroidales;f__[Odoribacteraceae];g__Odoribacter	0.0403 ± 0.0457	0.3191 ± 0.3670	0.004799
k__Bacteria;p__Firmicutes;c__Clostridia;o__Clostridiales;f__Lachnospiraceae;g__	2.1248 ± 0.7344	3.0629 ± 1.2664	0.005211
k__Bacteria;p__Firmicutes;c__Clostridia;o__Clostridiales;f__Dehalobacteriaceae;g__Dehalobacterium	0.0950 ± 0.0751	0.1720 ± 0.1071	0.005726
k__Bacteria;p__Firmicutes;c__Clostridia;o__Clostridiales;f__Ruminococcaceae;g__Ruminococcus	2.4997 ± 0.8648	1.7871 ± 0.6787	0.0103
k__Bacteria;p__Proteobacteria;c__Epsilonproteobacteria;o__Campylobacterales;f__Helicobacteraceae;Other	0.0004 ± 0.0010	0.0015 ± 0.0018	0.01141
k__Bacteria;p__Firmicutes;c__Clostridia;o__Clostridiales;f__Clostridiaceae;g__	0.2769 ± 0.1734	0.1521 ± 0.0493	0.01223
k__Bacteria;p__Firmicutes;c__Clostridia;o__Clostridiales;f__Lachnospiraceae;g__[Ruminococcus]	0.2730 ± 0.1532	0.4527 ± 0.2354	0.01275
k__Bacteria;p__Firmicutes;c__Clostridia;o__Clostridiales;f__Lachnospiraceae;g__Coprococcus	0.1977 ± 0.1446	0.3407 ± 0.2116	0.01774
k__Bacteria;p__Proteobacteria;c__Betaproteobacteria;o__Nitrosomonadales;f__Nitrosomonadaceae;g__	0.0020 ± 0.0024	0.0008 ± 0.0019	0.02437
k__Bacteria;p__Actinobacteria;c__Coriobacteriia;o__Coriobacteriales;f__Coriobacteriaceae;g__	0.0176 ± 0.0203	0.0076 ± 0.0113	0.03378
k__Bacteria;p__Bacteroidetes;c__Bacteroidia;o__Bacteroidales;f__Bacteroidaceae;g__Bacteroides	3.1270 ± 2.4250	4.9605 ± 2.8901	0.03526
k__Bacteria;p__Tenericutes;c__Mollicutes;o__RF39;f__;g__	0.2252 ± 0.1472	0.1352 ± 0.0813	0.03658
k__Bacteria;p__Bacteroidetes;c__Bacteroidia;o__Bacteroidales;f__[Paraprevotellaceae];g__[Prevotella]	2.5333 ± 2.4038	1.3624 ± 1.9265	0.03906
k__Bacteria;p__Bacteroidetes;c__Bacteroidia;o__Bacteroidales;f__Prevotellaceae;g__	0.0030 ± 0.0030	0.0015 ± 0.0030	0.0446
k__Bacteria;p__Bacteroidetes;c__Bacteroidia;o__Bacteroidales;f__;g__	0.1043 ± 0.1197	0.1832 ± 0.1489	0.04676
k__Bacteria;p__Firmicutes;c__Clostridia;o__Clostridiales;f__Christensenellaceae;g__	0.0185 ± 0.0120	0.0138 ± 0.0193	0.04819
k__Bacteria;p__Firmicutes;c__Clostridia;o__Clostridiales;f__Lachnospiraceae;g__Anaerostipes	0.0892 ± 0.0823	0.0414 ± 0.0458	0.04967
k__Bacteria;p__Bacteroidetes;c__Bacteroidia;o__Bacteroidales;f__S24-7;g__	43.6900 ± 5.0504	39.3066 ± 6.4728	NS
k__Bacteria;p__Firmicutes;c__Clostridia;o__Clostridiales;f__Ruminococcaceae;g__	2.3819 ± 0.4405	2.9259 ± 1.0694	NS
k__Bacteria;p__Firmicutes;c__Bacilli;o__Bacillales;f__Staphylococcaceae;g__Jeotgalicoccus	0.0001 ± 0.0004	0.0016 ± 0.0041	NS
k__Bacteria;p__Firmicutes;c__Clostridia;o__Clostridiales;f__Lachnospiraceae;Other	0.0830 ± 0.0328	0.1368 ± 0.1027	NS
k__Bacteria;p__Proteobacteria;c__Alphaproteobacteria;o__RF32;f__;g__	0.2219 ± 0.2994	0.0839 ± 0.1934	NS
k__Bacteria;p__Proteobacteria;c__Deltaproteobacteria;o__Desulfovibrionales;f__Desulfovibrionaceae;g__Desulfovibrio	0.1326 ± 0.2507	0.1041 ± 0.2083	NS
k__Bacteria;p__Proteobacteria;c__Alphaproteobacteria;o__;f__;g__	0.0202 ± 0.0234	0.0109 ± 0.0149	NS
k__Bacteria;p__Proteobacteria;c__Gammaproteobacteria;o__Enterobacteriales;f__Enterobacteriaceae;g__Erwinia	0.0005 ± 0.0010	0.0001 ± 0.0003	NS
k__Bacteria;p__Bacteroidetes;c__Bacteroidia;o__Bacteroidales;f__Rikenellaceae;g__AF12	0.1507 ± 0.1231	0.1502 ± 0.2909	NS
k__Bacteria;p__Firmicutes;c__Bacilli;o__Lactobacillales;f__Enterococcaceae;Other	0.0021 ± 0.0093	0.0005 ± 0.0010	NS
k__Bacteria;p__Firmicutes;c__Clostridia;o__Clostridiales;f__Lachnospiraceae;g__Roseburia	0.0001 ± 0.0005	0.0006 ± 0.0019	NS
k__Bacteria;p__Cyanobacteria;c__4C0d-2;o__YS2;f__;g__	0.0627 ± 0.1320	0.1370 ± 0.2377	NS
k__Bacteria;p__Proteobacteria;c__Alphaproteobacteria;o__Rhizobiales;f__Methylobacteriaceae;g__Methylobacterium	0 ± 0	0.0001 ± 0.0003	NS
k__Bacteria;p__Proteobacteria;c__Betaproteobacteria;o__Burkholderiales;f__Comamonadaceae;g__	0 ± 0	0.0001 ± 0.0003	NS
k__Bacteria;p__Proteobacteria;c__Gammaproteobacteria;o__Enterobacteriales;f__Enterobacteriaceae;g__	0.0002 ± 0.0006	0.0730 ± 0.3166	NS
k__Bacteria;p__Proteobacteria;c__Deltaproteobacteria;o__Desulfovibrionales;f__Desulfovibrionaceae;g__	0.0276 ± 0.0406	0.1199 ± 0.3178	NS
k__Bacteria;p__Proteobacteria;c__Betaproteobacteria;o__Burkholderiales;f__Alcaligenaceae;g__Sutterella	0.9572 ± 0.4559	0.8300 ± 0.5441	NS
k__Bacteria;p__Firmicutes;c__Clostridia;o__Clostridiales;f__Clostridiaceae;Other	0.0006 ± 0.0015	0.0002 ± 0.0005	NS
k__Bacteria;p__Proteobacteria;c__Gammaproteobacteria;o__Pseudomonadales;f__Moraxellaceae;g__Acinetobacter	0.0005 ± 0.0012	0.0001 ± 0.0003	NS
k__Bacteria;p__Firmicutes;c__Erysipelotrichi;o__Erysipelotrichales;f__Erysipelotrichaceae;g__Coprobacillus	0.0140 ± 0.0126	0.0102 ± 0.0083	NS
k__Bacteria;p__Firmicutes;c__Clostridia;o__Clostridiales;f__Peptococcaceae;g__rc4-4	0.2589 ± 0.1347	0.2127 ± 0.1470	NS
k__Bacteria;p__Firmicutes;c__Clostridia;o__Clostridiales;f__Eubacteriaceae;g__Anaerofustis	0.0003 ± 0.0008	0.0007 ± 0.0011	NS
k__Bacteria;p__Bacteroidetes;c__Bacteroidia;o__Bacteroidales;Other;Other	0.0243 ± 0.0170	0.0281 ± 0.0145	NS
k__Bacteria;p__Firmicutes;c__Clostridia;o__Clostridiales;f__;g__	23.7844 ± 4.804	26.1498 ± 5.6232	NS
k__Bacteria;p__Actinobacteria;c__Actinobacteria;o__Actinomycetales;f__Streptomycetaceae;g__Streptomyces	0 ± 0.0001	0.0001 ± 0.0004	NS
k__Bacteria;p__Tenericutes;c__Mollicutes;o__Anaeroplasmatales;f__Anaeroplasmataceae;g__Anaeroplasma	1.0814 ± 0.7040	0.8661 ± 0.8045	NS
k__Bacteria;p__Firmicutes;c__Erysipelotrichi;o__Erysipelotrichales;f__Erysipelotrichaceae;g__	0.0722 ± 0.0508	0.0929 ± 0.0658	NS
k__Bacteria;p__Firmicutes;c__Clostridia;o__Clostridiales;f__[Mogibacteriaceae];g__Anaerovorax	0.0222 ± 0.0181	0.0192 ± 0.0249	NS
k__Bacteria;p__Bacteroidetes;c__Bacteroidia;o__Bacteroidales;f__Porphyromonadaceae;g__Parabacteroides	0.6146 ± 0.4396	0.5439 ± 0.5791	NS
k__Bacteria;p__Firmicutes;c__Bacilli;o__Bacillales;f__Staphylococcaceae;g__Staphylococcus	0.0005 ± 0.0014	0.0042 ± 0.0130	NS
k__Bacteria;p__Proteobacteria;c__Betaproteobacteria;Other;Other;Other	0.0001 ± 0.0003	0.0001 ± 0.0005	NS
k__Bacteria;p__Cyanobacteria;c__Chloroplast;o__Streptophyta;f__;g__	0.0002 ± 0.0005	0 ± 0	NS
k__Bacteria;p__Firmicutes;c__Bacilli;o__Bacillales;f__Planococcaceae;g__Rummeliibacillus	0.0002 ± 0.0006	0 ± 0	NS
k__Bacteria;p__Proteobacteria;c__Gammaproteobacteria;o__Pseudomonadales;f__Pseudomonadaceae;g__Pseudomonas	0.0002 ± 0.0007	0 ± 0	NS
k__Bacteria;p__Proteobacteria;c__Gammaproteobacteria;o__Enterobacteriales;f__Enterobacteriaceae;g__Klebsiella	0.0004 ± 0.0009	0.0019 ± 0.0041	NS
k__Bacteria;p__Firmicutes;c__Bacilli;o__Bacillales;f__Bacillaceae;g__Anaerobacillus	0.0002 ± 0.0006	0 ± 0.0002	NS
k__Bacteria;p__Bacteroidetes;c__Bacteroidia;o__Bacteroidales;f__Prevotellaceae;g__Prevotella	1.7295 ± 2.2256	1.9467 ± 3.7522	NS
k__Bacteria;p__Firmicutes;c__Bacilli;o__Lactobacillales;f__Streptococcaceae;g__Streptococcus	0.0055 ± 0.0042	0.0052 ± 0.0050	NS
k__Bacteria;p__Bacteroidetes;c__Bacteroidia;o__Bacteroidales;f__Rikenellaceae;g__	0.5075 ± 0.6339	0.6345 ± 0.8474	NS
k__Bacteria;p__Bacteroidetes;c__Bacteroidia;o__Bacteroidales;f__[Barnesiellaceae];g__	0.0001 ± 0.0006	0.0002 ± 0.0006	NS
k__Bacteria;p__Proteobacteria;c__Gammaproteobacteria;o__Xanthomonadales;f__Xanthomonadaceae;g__	0.0001 ± 0.0005	0.0001 ± 0.0004	NS
k__Bacteria;p__Firmicutes;c__Bacilli;o__Bacillales;f__Planococcaceae;g__	0.0337 ± 0.0953	0.0061 ± 0.0181	NS
k__Bacteria;Other;Other;Other;Other;Other	0 ± 0.0001	0.0001 ± 0.0004	NS
k__Bacteria;p__Firmicutes;c__Bacilli;o__Bacillales;f__Planococcaceae;g__Sporosarcina	0.0001 ± 0.0002	0.0001 ± 0.0003	NS
k__Bacteria;p__Proteobacteria;c__Betaproteobacteria;o__;f__;g__	0.0001 ± 0.0005	0.0001 ± 0.0005	NS
k__Bacteria;p__Proteobacteria;c__Betaproteobacteria;o__Burkholderiales;f__Oxalobacteraceae;Other	0.0001 ± 0.0002	0.0001 ± 0.0005	NS
k__Bacteria;p__Firmicutes;c__Clostridia;o__Clostridiales;f__Ruminococcaceae;Other	1.1851 ± 0.8167	1.0557 ± 0.6069	NS
k__Bacteria;p__Firmicutes;c__Bacilli;o__Lactobacillales;f__Lactobacillaceae;g__Lactobacillus	0.1081 ± 0.0951	0.1045 ± 0.0714	NS
k__Bacteria;p__Actinobacteria;c__Coriobacteriia;o__Coriobacteriales;f__Coriobacteriaceae;Other	0.0033 ± 0.0058	0.0032 ± 0.0040	NS
k__Bacteria;p__Firmicutes;c__Clostridia;o__Clostridiales;f__Lachnospiraceae;g__Blautia	0.0003 ± 0.0008	0.0003 ± 0.0013	NS
k__Bacteria;p__Bacteroidetes;c__Flavobacteriia;o__Flavobacteriales;f__[Weeksellaceae];g__Chryseobacterium	0.0005 ± 0.0011	0.0006 ± 0.0018	NS
k__Bacteria;p__Firmicutes;c__Bacilli;o__Lactobacillales;f__Leuconostocaceae;g__Leuconostoc	0.0003 ± 0.0010	0.0001 ± 0.0003	NS
k__Bacteria;p__Bacteroidetes;c__Bacteroidia;o__Bacteroidales;f__Rikenellaceae;g__Rikenella	0.0216 ± 0.0426	0.0757 ± 0.2109	NS
k__Bacteria;p__Firmicutes;c__Clostridia;o__Clostridiales;f__Clostridiaceae;g__Clostridium	0.1208 ± 0.2037	0.0496 ± 0.0437	NS
k__Bacteria;p__Firmicutes;c__Clostridia;o__Clostridiales;f__Peptococcaceae;g__	0.0051 ± 0.0106	0.0058 ± 0.0107	NS
k__Bacteria;p__TM7;c__TM7-3;o__CW040;f__F16;g__	0.4665 ± 0.3917	0.4025 ± 0.2138	NS
k__Bacteria;p__Bacteroidetes;c__Bacteroidia;o__Bacteroidales;f__Bacteroidaceae;Other	0 ± 0.0002	0 ± 0.0002	NS
k__Bacteria;p__Firmicutes;c__Bacilli;o__Lactobacillales;f__Streptococcaceae;g__Lactococcus	0.0003 ± 0.0010	0.0002 ± 0.0009	NS
k__Bacteria;p__Firmicutes;c__Clostridia;o__Clostridiales;Other;Other	0.0311 ± 0.0403	0.0285 ± 0.0313	NS

## Sheet: Supplementary Table S2
Supplementary Table S2. Relative abundances of phyla in control mice and mice exposed to chronic social defeat stress, mean decrease accuracy, and mean decrease Gini predicted by random forest regressions.
Phylum	Control (n = 19)	Defeated (n = 20)	Mean Decrease Accuracy	Mean Decrease Gini
k__Bacteria_p__Deferribacteres	0.186817	0.181658	0.174932	7.11568
k__Bacteria_p__Actinobacteria	0.0715118	0.0787009	0.0730999	3.94848
k__Bacteria_p__Verrucomicrobia	0.0364202	0.0345675	0.034418	2.35428
k__Bacteria_p__Proteobacteria	0.0406454	0.0238006	0.031192	2.32783
k__Bacteria_p__Firmicutes	0.0145818	0.0125087	0.0124185	1.15005
k__Bacteria_p__TM7	0.00581912	0.00172619	0.00370607	0.550118
k__Bacteria_p__Bacteroidetes	0.00243665	0.00183889	0.00232147	0.586702
k__Bacteria_Other	0	0	0	0.0382594
k__Bacteria_p__Cyanobacteria	0.000980952	-0.00220159	-0.000397894	0.419011
k__Bacteria_p__Tenericutes	0.00182388	-0.00298954	-0.00121325	0.474509

## Sheet: Supplementary Table S3
Supplementary Table S3. Relative abundances of genera in control mice and mice exposed to chronic social defeat stress, mean decrease accuracy, and mean decrease Gini predicted by random forest regressions.
Genera	Control (n = 19)	Defeated (n = 20)	Mean Decrease Accuracy	Mean Decrease Gini
k__Bacteria__p__Deferribacteres__c__Deferribacteres__o__Deferribacterales__f__Deferribacteraceae__g__Mucispirillum	0.050869	0.058123	0.0520565	2.15665
k__Bacteria__p__Firmicutes__c__Clostridia__o__Clostridiales__f__Clostridiaceae__g__Candidatus_Arthromitus	0.0403818	0.0514317	0.0430308	1.5755
k__Bacteria__p__Firmicutes__c__Erysipelotrichi__o__Erysipelotrichales__f__Erysipelotrichaceae__g__Allobaculum	0.0148834	0.0339057	0.0219482	1.09571
k__Bacteria__p__Proteobacteria__c__Epsilonproteobacteria__o__Campylobacterales__f__Helicobacteraceae__g__Flexispira	0.0272836	0.0160905	0.0209814	1.10496
k__Bacteria__p__Bacteroidetes__c__Bacteroidia__o__Bacteroidales__f___Paraprevotellaceae___g__Paraprevotella	0.0151683	0.0196017	0.0161659	1.03861
k__Bacteria__p__Firmicutes__c__Bacilli__o__Turicibacterales__f__Turicibacteraceae__g__Turicibacter	0.00985087	0.0189167	0.0134735	0.79521
k__Bacteria__p__Actinobacteria__c__Actinobacteria__o__Bifidobacteriales__f__Bifidobacteriaceae__g__Bifidobacterium	0.0113936	0.0176024	0.013217	0.863122
k__Bacteria__p__Bacteroidetes__c__Bacteroidia__o__Bacteroidales__f__Odoribacteraceae__g__Odoribacter	0.013347	0.00779444	0.0098996	0.521184
k__Bacteria__p__Firmicutes__c__Clostridia__o__Clostridiales__f__Ruminococcaceae__g__Oscillospira	0.00821508	0.0110111	0.00885134	0.498861
k__Bacteria__p__Proteobacteria__c__Deltaproteobacteria__o__Desulfovibrionales__f__Desulfovibrionaceae__g__Bilophila	0.00835873	0.00663651	0.0074091	0.413741
k__Bacteria__p__Proteobacteria__c__Epsilonproteobacteria__o__Campylobacterales__f__Helicobacteraceae__g__Helicobacter	0.00717388	0.00564127	0.00639242	0.625119
k__Bacteria__p__Verrucomicrobia__c__Verrucomicrobiae__o__Verrucomicrobiales__f__Verrucomicrobiaceae__g__Akkermansia	0.00840101	0.0049873	0.00550691	0.445844
k__Bacteria__p__Firmicutes__c__Clostridia__o__Clostridiales__f___Mogibacteriaceae___g__	0.00468037	0.00552778	0.0050492	0.327148
k__Bacteria__p__Firmicutes__c__Clostridia__o__Clostridiales__f__Dehalobacteriaceae__g__Dehalobacterium	0.00542468	0.00225238	0.00385512	0.350143
k__Bacteria__p__Firmicutes__c__Clostridia__o__Clostridiales__f__Ruminococcaceae__g__Ruminococcus	0.00401919	0.00305873	0.00381937	0.260881
k__Bacteria__p__Firmicutes__c__Clostridia__o__Clostridiales__f__Lachnospiraceae__g__Dorea	0.00336508	0.00325	0.00349682	0.241854
k__Bacteria__p__Actinobacteria__c__Coriobacteriia__o__Coriobacteriales__f__Coriobacteriaceae__g__Adlercreutzia	0.00255337	0.00448571	0.00338465	0.388536
k__Bacteria__p__Bacteroidetes__c__Bacteroidia__o__Bacteroidales__f__Bacteroidaceae__g__Bacteroides	0.00293809	0.00345	0.00306923	0.206182
k__Bacteria__p__Proteobacteria__c__Epsilonproteobacteria__o__Campylobacterales__f__Helicobacteraceae__g__	0.00294286	0.00305476	0.00268801	0.161329
k__Bacteria__p__Firmicutes__c__Bacilli__o__Lactobacillales__f__Leuconostocaceae__g__	0.00114141	0.00395238	0.00236602	0.14784
k__Bacteria__p__Firmicutes__c__Clostridia__o__Clostridiales__f__Lachnospiraceae__g___Ruminococcus_	0.00282064	0.000830159	0.00193094	0.279077
k__Bacteria__p__Tenericutes__c__Mollicutes__o__RF39__f____g__	0.0018088	0.00160714	0.00180667	0.184329
k__Bacteria__p__Bacteroidetes__c__Bacteroidia__o__Bacteroidales__f__Rikenellaceae__g__	0.00312698	-0.000214286	0.00176133	0.176912
k__Bacteria__p__Firmicutes__c__Clostridia__o__Clostridiales__f__Lachnospiraceae__g__	0.00115794	0.00166667	0.00156021	0.299549
k__Bacteria__p__Firmicutes__c__Clostridia__o__Clostridiales__f____g__	0.00191667	0.00114921	0.00153623	0.0597625
k__Bacteria__p__Proteobacteria__c__Epsilonproteobacteria__o__Campylobacterales__f__Helicobacteraceae__Other	0.00173333	0.000873016	0.0012395	0.0672923
k__Bacteria__p__Firmicutes__c__Clostridia__o__Clostridiales__f__Peptostreptococcaceae__g__	0.000755556	0.00197936	0.00123919	0.0423354
k__Bacteria__p__Bacteroidetes__c__Bacteroidia__o__Bacteroidales__Other__Other	0.00155476	0.000566667	0.00119038	0.0885356
k__Bacteria__p__Firmicutes__c__Clostridia__o__Clostridiales__f__Lachnospiraceae__g__Coprococcus	0.00158499	0.000670635	0.00113218	0.18176
k__Bacteria__p__Firmicutes__c__Clostridia__o__Clostridiales__f__Christensenellaceae__g__	0.00126905	0.000943651	0.00112429	0.155148
k__Bacteria__p__Proteobacteria__c__Deltaproteobacteria__o__Desulfovibrionales__f__Desulfovibrionaceae__g__	0.00166905	0.000884848	0.00106104	0.0577088
k__Bacteria__p__Proteobacteria__c__Betaproteobacteria__o__Nitrosomonadales__f__Nitrosomonadaceae__g__	0.000666667	0.00075	0.00087619	0.0301291
k__Bacteria__p__Firmicutes__c__Clostridia__o__Clostridiales__f__Ruminococcaceae__g__	0.00137619	0.00022381	0.000727454	0.33151
k__Bacteria__p__Firmicutes__c__Clostridia__o__Clostridiales__f__Lachnospiraceae__g__Anaerostipes	0.00293651	-0.00103333	0.000721815	0.17333
k__Bacteria__p__Firmicutes__c__Clostridia__o__Clostridiales__Other__Other	0.000711111	0.0008	0.000674091	0.0656526
k__Bacteria__p__Firmicutes__c__Clostridia__o__Clostridiales__f__Clostridiaceae__g__	0.00114697	-0.000355556	0.000670779	0.119926
k__Bacteria__p__Firmicutes__c__Clostridia__o__Clostridiales__f__Ruminococcaceae__Other	0.00065	0.00075	0.000628205	0.0343899
k__Bacteria__p__Actinobacteria__c__Actinobacteria__o__Actinomycetales__f__Streptomycetaceae__g__Streptomyces	0.000333333	0.000555556	0.000448485	0.0228821
k__Bacteria__p__Firmicutes__c__Clostridia__o__Clostridiales__f__Eubacteriaceae__g__Anaerofustis	0.000171429	0.000666667	0.000433333	0.030836
k__Bacteria__p__Firmicutes__c__Clostridia__o__Clostridiales__f__Lachnospiraceae__Other	0.000612698	0.0005	0.000397474	0.142074
k__Bacteria__p__Tenericutes__c__Mollicutes__o__Anaeroplasmatales__f__Anaeroplasmataceae__g__Anaeroplasma	0.00101587	-0.000433333	0.000341442	0.103011
k__Bacteria__p__Proteobacteria__c__Gammaproteobacteria__o__Pseudomonadales__f__Moraxellaceae__g__Acinetobacter	0	0.000571429	0.000291667	0.0268958
k__Bacteria__p__Proteobacteria__c__Gammaproteobacteria__o__Enterobacteriales__f__Enterobacteriaceae__g__Klebsiella	0.00025	0.000222222	0.000266667	0.0495
k__Bacteria__p__Firmicutes__c__Bacilli__o__Bacillales__f__Staphylococcaceae__g__Jeotgalicoccus	0.000369048	0.000222222	0.000246154	0.0316441
k__Bacteria__p__Firmicutes__c__Clostridia__o__Clostridiales__f__Clostridiaceae__Other	0.000436508	-0.0002	0.000215255	0.0336836
k__Bacteria__p__Bacteroidetes__c__Bacteroidia__o__Bacteroidales__f__Rikenellaceae__g__AF12	2.3088e-05	0.000330159	0.000209299	0.129574
k__Bacteria__p__Actinobacteria__c__Coriobacteriia__o__Coriobacteriales__f__Coriobacteriaceae__g__	0.000788095	-0.000370563	0.000161183	0.116186
k__Bacteria__p__Bacteroidetes__c__Bacteroidia__o__Bacteroidales__f__Prevotellaceae__g__Prevotella	-0.000199134	0.000347619	2.66753e-05	0.0658483
k__Bacteria__p__Bacteroidetes__c__Bacteroidia__o__Bacteroidales__f__Prevotellaceae__g__	4.0404e-05	-1.19048e-05	2.32601e-05	0.0643451
k__Bacteria__p__Actinobacteria__c__Coriobacteriia__o__Coriobacteriales__f__Coriobacteriaceae__Other	0	4.76191e-05	2.77556e-20	0.0382699
k__Bacteria__p__Bacteroidetes__c__Bacteroidia__o__Bacteroidales__f__Rikenellaceae__g__Rikenella	0	0	0	0.0231802
k__Bacteria__p__Firmicutes__c__Clostridia__o__Clostridiales__f__Lachnospiraceae__g__Blautia	0	0	0	0.0169096
k__Bacteria__p__Firmicutes__c__Clostridia__o__Clostridiales__f__Lachnospiraceae__g__Roseburia	0	0	0	0.0124416
k__Bacteria__p__Proteobacteria__c__Gammaproteobacteria__o__Enterobacteriales__f__Enterobacteriaceae__g__	0	0	0	0.012
k__Bacteria__p__Firmicutes__c__Bacilli__o__Lactobacillales__f__Leuconostocaceae__g__Leuconostoc	0	0	0	0.011702
k__Bacteria__p__Proteobacteria__c__Betaproteobacteria__o__Burkholderiales__f__Oxalobacteraceae__Other	0	0	0	0.0100267
k__Bacteria__p__Cyanobacteria__c__Chloroplast__o__Streptophyta__f____g__	0	0	0	0.0071579
k__Bacteria__p__Firmicutes__c__Bacilli__o__Lactobacillales__f__Streptococcaceae__g__Lactococcus	0	0	0	0.00704444
k__Bacteria__p__Bacteroidetes__c__Bacteroidia__o__Bacteroidales__f__Bacteroidaceae__Other	0	0	0	0.00385185
k__Bacteria__p__Firmicutes__c__Bacilli__o__Bacillales__f__Planococcaceae__g__Rummeliibacillus	0	0	0	0.00266667
k__Bacteria__p__Bacteroidetes__c__Flavobacteriia__o__Flavobacteriales__f___Weeksellaceae___g__Chryseobacterium	0	0	0	0.00205714
k__Bacteria__p__Proteobacteria__c__Betaproteobacteria__o____f____g__	0	0	0	0.00176471
k_Bacteria_Other	0	0	0	0
k__Bacteria__p__Bacteroidetes__c__Bacteroidia__o__Bacteroidales__f__Barnesiellaceae__g__	0	0	0	0
k__Bacteria__p__Firmicutes__c__Bacilli__o__Bacillales__f__Bacillaceae__g__Anaerobacillus	0	0	0	0
k__Bacteria__p__Firmicutes__c__Bacilli__o__Bacillales__f__Planococcaceae__g__Sporosarcina	0	0	0	0
k__Bacteria__p__Proteobacteria__c__Alphaproteobacteria__o__Rhizobiales__f__Methylobacteriaceae__g__Methylobacterium	0	0	0	0
k__Bacteria__p__Proteobacteria__c__Betaproteobacteria__Other__Other__Other	0	0	0	0
k__Bacteria__p__Proteobacteria__c__Betaproteobacteria__o__Burkholderiales__f__Comamonadaceae__g__	0	0	0	0
k__Bacteria__p__Proteobacteria__c__Gammaproteobacteria__o__Pseudomonadales__f__Pseudomonadaceae__g__Pseudomonas	0	0	0	0
k__Bacteria__p__Bacteroidetes__c__Bacteroidia__o__Bacteroidales__f____g__	-0.000372222	0.000452381	-2.17449e-05	0.137108
k__Bacteria__p__Firmicutes__c__Clostridia__o__Clostridiales__f__Clostridiaceae__g__Clostridium	-0.000138889	-0.000214286	-3.71795e-05	0.0599576
k__Bacteria__p__Cyanobacteria__c__4C0d_2__o__YS2__f____g__	-0.000191919	0	-0.0001	0.0581995
k__Bacteria__p__Bacteroidetes__c__Bacteroidia__o__Bacteroidales__f___Paraprevotellaceae___g___Prevotella_	-0.000285714	-1.51515e-05	-0.000144322	0.0870339
k__Bacteria__p__Proteobacteria__c__Gammaproteobacteria__o__Xanthomonadales__f__Xanthomonadaceae__g__	-0.0004	0	-0.000181818	0.0223651
k__Bacteria__p__Proteobacteria__c__Gammaproteobacteria__o__Enterobacteriales__f__Enterobacteriaceae__g__Erwinia	-0.00025	0	-0.000181818	0.0170047
k__Bacteria__p__Firmicutes__c__Clostridia__o__Clostridiales__f__Peptococcaceae__g__rc4_4	-0.000333333	-0.000380952	-0.000210989	0.0663487
k__Bacteria__p__Firmicutes__c__Bacilli__o__Lactobacillales__f__Enterococcaceae__Other	-0.0005	0	-0.000222222	0.0127539
k__Bacteria__p__TM7__c__TM7_3__o__CW040__f__F16__g__	0.000431818	-0.00136667	-0.000271493	0.0629353
k__Bacteria__p__Firmicutes__c__Clostridia__o__Clostridiales__f__Peptococcaceae__g__	-0.000222222	-0.0004	-0.000285714	0.0226419
k__Bacteria__p__Firmicutes__c__Clostridia__o__Clostridiales__f___Mogibacteriaceae___g__Anaerovorax	-7.46032e-05	-0.000431818	-0.000288526	0.0769062
k__Bacteria__p__Firmicutes__c__Bacilli__o__Bacillales__f__Staphylococcaceae__g__Staphylococcus	-0.000717532	6.34921e-05	-0.000392443	0.0409038
k__Bacteria__p__Firmicutes__c__Erysipelotrichi__o__Erysipelotrichales__f__Erysipelotrichaceae__g__	-0.000583333	-0.000285714	-0.000507692	0.0301704
k__Bacteria__p__Firmicutes__c__Erysipelotrichi__o__Erysipelotrichales__f__Erysipelotrichaceae__g__Coprobacillus	-0.000603175	-0.000716667	-0.000517749	0.0822443
k__Bacteria__p__Proteobacteria__c__Deltaproteobacteria__o__Desulfovibrionales__f__Desulfovibrionaceae__g__Desulfovibrio	-0.00103103	0.000336508	-0.000563695	0.0536226
k__Bacteria__p__Firmicutes__c__Bacilli__o__Bacillales__f__Planococcaceae__g__	-0.000447619	-0.000702381	-0.000594314	0.020809
k__Bacteria__p__Bacteroidetes__c__Bacteroidia__o__Bacteroidales__f__Porphyromonadaceae__g__Parabacteroides	-0.0006	-0.00111905	-0.000604762	0.0699126
k__Bacteria__p__Proteobacteria__c__Alphaproteobacteria__o__RF32__f____g__	-0.000376984	-0.00135238	-0.000699301	0.0860027
k__Bacteria__p__Bacteroidetes__c__Bacteroidia__o__Bacteroidales__f__S24_7__g__	-0.000983333	-0.000772222	-0.000706933	0.103997
k__Bacteria__p__Firmicutes__c__Bacilli__o__Lactobacillales__f__Lactobacillaceae__g__Lactobacillus	-0.000971429	-0.000666667	-0.000713816	0.0252182
k__Bacteria__p__Firmicutes__c__Bacilli__o__Lactobacillales__f__Streptococcaceae__g__Streptococcus	-0.00109127	-0.00111111	-0.00113157	0.0761308
k__Bacteria__p__Proteobacteria__c__Alphaproteobacteria__o____f____g__	-0.00273333	-0.000685714	-0.00162381	0.0533375
k__Bacteria__p__Proteobacteria__c__Betaproteobacteria__o__Burkholderiales__f__Alcaligenaceae__g__Sutterella	-0.00246032	-0.00108571	-0.00170731	0.0623191

## Sheet: Supplementary Table S4
Supplementary Table S4. Functional pathways with differences in predicted representation in the microbiota of non-stressed control mice and mice exposed to chronic mild social defeat
Function	Fold Change
G protein-coupled receptors	-0.971
Circadian rhythm - plant	-0.661
Fatty acid elongation in mitochondria	-0.661
Steroid biosynthesis	-0.661
Caffeine metabolism	-0.661
Fluorobenzoate degradation	-0.643
Prion diseases	0.647
Bacterial chemotaxis	0.666
Bacterial motility proteins	0.71
D-Arginine and D-ornithine metabolism	0.744
Flavone and flavonol biosynthesis	0.761
Flagellar assembly	0.871
Electron transfer carriers	0.97
Parkinson's disease	2.224
Cardiac muscle contraction	2.509
alpha-Linolenic acid metabolism	2.888

## Sheet: Supplementary Table S5
Supplementary Table S5. Relative abundances of all observed bacterial genera compared between control mice and mice resilient and susceptible to chronic mild social defeat stress. All values are presented as mean ± standard deviation. The genera are listed in order of significance (Wilcoxon rank sum test). Means not sharing the same superscript are significantly different at the p < 0.05 level.
Genera	Control (n = 19)	Resilient (n = 14)	Susceptible (n = 4)	p value
k__Bacteria;p__Deferribacteres;c__Deferribacteres;o__Deferribacterales;f__Deferribacteraceae;g__Mucispirillum	0.0006 ± 0.0012A	0.2131 ± 0.2119B	0.0496 ± 0.0816B	9.128e-07
k__Bacteria;p__Bacteroidetes;c__Bacteroidia;o__Bacteroidales;f__[Paraprevotellaceae];g__Paraprevotella	0.6360 ± 0.7341A	0.0002 ± 0.0008B	0.1281 ± 0.1543A,B	2.403e-05
k__Bacteria;p__Firmicutes;c__Bacilli;o__Turicibacterales;f__Turicibacteraceae;g__Turicibacter	0.0789 ± 0.1130A	0.0044 ± 0.0048B	0 ± 0B	8.335e-05
k__Bacteria;p__Actinobacteria;c__Actinobacteria;o__Bifidobacteriales;f__Bifidobacteriaceae;g__Bifidobacterium	0.0398 ± 0.0287A	0.0041 ± 0.0067B	0.0074 ± 0.0086A,B	0.0001195
k__Bacteria;p__Firmicutes;c__Erysipelotrichi;o__Erysipelotrichales;f__Erysipelotrichaceae;g__Allobaculum	0.0208 ± 0.0192A	0.0023 ± 0.002B	0.0027 ± 0.0034B	0.0001757
k__Bacteria;p__Proteobacteria;c__Deltaproteobacteria;o__Desulfovibrionales;f__Desulfovibrionaceae;g__Bilophila	0.0002 ± 0.0006A	0.0030 ± 0.0039B	0.0138 ± 0.0134C	0.0002168
k__Bacteria;p__Proteobacteria;c__Epsilonproteobacteria;o__Campylobacterales;f__Helicobacteraceae;g__Flexispira	0.3141 ± 0.6067A	2.9245 ± 2.7052B	3.4078 ± 2.4730B	0.0002834
k__Bacteria;p__Proteobacteria;c__Epsilonproteobacteria;o__Campylobacterales;f__Helicobacteraceae;g__Helicobacter	0.0022 ± 0.0042A	0.0261 ± 0.0321B	0.0233 ± 0.0239B	0.0003095
k__Bacteria;p__Firmicutes;c__Clostridia;o__Clostridiales;f__Ruminococcaceae;g__Oscillospira	3.1546 ± 1.0948A	5.1078 ± 1.4963B	4.8782 ± 1.9007A,B	0.001216
k__Bacteria;p__Proteobacteria;c__Epsilonproteobacteria;o__Campylobacterales;f__Helicobacteraceae;g__	0.3967 ± 0.6797A	0.0001 ± 0.0004B	1.2544 ± 1.7906A	0.001452
k__Bacteria;p__Verrucomicrobia;c__Verrucomicrobiae;o__Verrucomicrobiales;f__Verrucomicrobiaceae;g__Akkermansia	4.1162 ± 3.1468A	1.3863 ± 2.0023B	0.1365 ± 0.1495B	0.002318
k__Bacteria;p__Proteobacteria;c__Deltaproteobacteria;o__Desulfovibrionales;f__Desulfovibrionaceae;g__Desulfovibrio	0.1326 ± 0.2507A	0.0512 ± 0.1842B	0.3282 ± 0.1956A	0.002459
k__Bacteria;p__Proteobacteria;c__Epsilonproteobacteria;o__Campylobacterales;f__Helicobacteraceae;Other	0.0004 ± 0.0010A	0.0009 ± 0.0016A	0.0030 ± 0.0015B	0.002716
k__Bacteria;p__Firmicutes;c__Clostridia;o__Clostridiales;f__Ruminococcaceae;g__Ruminococcus	2.4997 ± 0.8648A	1.8758 ± 0.6711A,B	1.1664 ± 0.2667B	0.004429
k__Bacteria;p__Firmicutes;c__Clostridia;o__Clostridiales;f__Dehalobacteriaceae;g__Dehalobacterium	0.0950 ± 0.0751A	0.1367 ± 0.0646A,B	0.3034 ± 0.1474B	0.004824
k__Bacteria;p__Actinobacteria;c__Coriobacteriia;o__Coriobacteriales;f__Coriobacteriaceae;g__Adlercreutzia	0.0255 ± 0.0134A	0.0134 ± 0.0074B	0.0117 ± 0.0062A,B	0.005228
k__Bacteria;p__Firmicutes;c__Clostridia;o__Clostridiales;f__Lachnospiraceae;g__	2.1248 ± 0.7344	2.7106 ± 0.9162	3.8411 ± 1.0025	0.005583
k__Bacteria;p__Bacteroidetes;c__Bacteroidia;o__Bacteroidales;f__[Paraprevotellaceae];g__[Prevotella]	2.5333 ± 2.4038A	0.9153 ± 1.8491B	3.3923 ± 1.1473A	0.005817
k__Bacteria;p__Actinobacteria;c__Coriobacteriia;o__Coriobacteriales;f__Coriobacteriaceae;g__	0.0176 ± 0.0203	0.0034 ± 0.0051	0.0138 ± 0.0068	0.005944
k__Bacteria;p__Bacteroidetes;c__Bacteroidia;o__Bacteroidales;f__[Odoribacteraceae];g__Odoribacter	0.0403 ± 0.0457A	0.2792 ± 0.3813B	0.4341 ± 0.3473B	0.006297
k__Bacteria;p__Firmicutes;c__Clostridia;o__Clostridiales;f__Lachnospiraceae;g__[Ruminococcus]	0.2730 ± 0.1532A	0.3695 ± 0.1528A,B	0.6859 ± 0.2477B	0.007052
k__Bacteria;p__Firmicutes;c__Clostridia;o__Clostridiales;f__Peptococcaceae;g__	0.0051 ± 0.0106A	0.0023 ± 0.0070A	0.0202 ± 0.0119B	0.008216
k__Bacteria;p__Firmicutes;c__Bacilli;o__Lactobacillales;f__Leuconostocaceae;g__	0.0048 ± 0.0111A	0 ± 0A,B	0 ± 0A	0.008276
k__Bacteria;p__Firmicutes;c__Clostridia;o__Clostridiales;f__Lachnospiraceae;g__Dorea	0.3238 ± 0.1936A	0.1806 ± 0.1237A,B	0.0697 ± 0.0624B	0.01123
k__Bacteria;p__Bacteroidetes;c__Bacteroidia;o__Bacteroidales;f__Prevotellaceae;g__Prevotella	1.7295 ± 2.2256A	0.5850 ± 1.6539A	7.3451 ± 4.9108B	0.01206
k__Bacteria;p__Firmicutes;c__Clostridia;o__Clostridiales;f__[Mogibacteriaceae];g__	0.0811 ± 0.0767A	0.0282 ± 0.0159B	0.0456 ± 0.0208A,B	0.01336
k__Bacteria;p__Bacteroidetes;c__Bacteroidia;o__Bacteroidales;f__Porphyromonadaceae;g__Parabacteroides	0.6146 ± 0.4396A,B	0.3395 ± 0.4244A	1.2813 ± 0.5908A,B	0.0147
k__Bacteria;p__Firmicutes;c__Clostridia;o__Clostridiales;f__Peptostreptococcaceae;g__	0.0053 ± 0.0116A	0 ± 0B	0 ± 0A,B	0.01593
k__Bacteria;p__Firmicutes;c__Clostridia;o__Clostridiales;f__Lachnospiraceae;g__Coprococcus	0.1977 ± 0.1446A	0.2761 ± 0.1343A,B	0.5580 ± 0.2895B	0.01684
k__Bacteria;p__Firmicutes;c__Clostridia;o__Clostridiales;f__Ruminococcaceae;g__	2.3819 ± 0.4405A	2.6823 ± 0.8464A,B	4.0877 ± 1.2491B	0.02224
k__Bacteria;p__Firmicutes;c__Clostridia;o__Clostridiales;f__Lachnospiraceae;g__Anaerostipes	0.0892 ± 0.0823A	0.0506 ± 0.0499A,B	0.0051 ± 0.0092B	0.02784
k__Bacteria;p__Proteobacteria;c__Gammaproteobacteria;o__Enterobacteriales;f__Enterobacteriaceae;g__Klebsiella	0.0004 ± 0.0009A	0.0012 ± 0.0038A	0.0052 ± 0.0050B	0.03078
k__Bacteria;p__Firmicutes;c__Erysipelotrichi;o__Erysipelotrichales;f__Erysipelotrichaceae;g__Coprobacillus	0.0140 ± 0.0126A	0.0125 ± 0.0084A	0.0025 ± 0.0029B	0.03466
k__Bacteria;p__Firmicutes;c__Bacilli;o__Bacillales;f__Staphylococcaceae;g__Jeotgalicoccus	0.0001 ± 0.0004A	0.0003 ± 0.0008A	0.0065 ± 0.0076B	0.03467
k__Bacteria;p__Bacteroidetes;c__Bacteroidia;o__Bacteroidales;f__;g__	0.1043 ± 0.1197A	0.1536 ± 0.1001A,B	0.3230 ± 0.2337B	0.03569
k__Bacteria;p__Firmicutes;c__Clostridia;o__Clostridiales;f__Eubacteriaceae;g__Anaerofustis	0.0003 ± 0.0008A	0.0005 ± 0.0009A	0.0019 ± 0.0013B	0.03648
k__Bacteria;p__Proteobacteria;c__Alphaproteobacteria;o__;f__;g__	0.0202 ± 0.0234A	0.0151 ± 0.0163A,B	0.0003 ± 0.0006B	0.0393
k__Bacteria;p__Firmicutes;c__Clostridia;o__Clostridiales;f__Clostridiaceae;g__	0.2769 ± 0.1734A	0.1465 ± 0.0558B	0.1764 ± 0.0297A,B	0.04282
k__Bacteria;p__Tenericutes;c__Mollicutes;o__Anaeroplasmatales;f__Anaeroplasmataceae;g__Anaeroplasma	1.0814 ± 0.7040A	0.9835 ± 0.8519A,B	0.1780 ± 0.1963B	0.04725
k__Bacteria;p__Bacteroidetes;c__Bacteroidia;o__Bacteroidales;f__Rikenellaceae;g__AF12	0.1507 ± 0.1231A	0.0586 ± 0.0718A	0.4974 ± 0.5315A	0.04731
k__Bacteria;p__Bacteroidetes;c__Bacteroidia;o__Bacteroidales;f__Bacteroidaceae;g__Bacteroides	3.1270 ± 2.4250A	5.5898 ± 3.0407B	3.4620 ± 1.1754A,B	0.04824
k__Bacteria;p__Firmicutes;c__Bacilli;o__Lactobacillales;f__Enterococcaceae;Other	0.0021 ± 0.0093	0.0001 ± 0.0003	0.0008 ± 0.0010	NS
k__Bacteria;p__Tenericutes;c__Mollicutes;o__RF39;f__;g__	0.2252 ± 0.1472	0.1496 ± 0.0904	0.0975 ± 0.0318	NS
k__Bacteria;p__Firmicutes;c__Clostridia;o__Clostridiales;f__Peptococcaceae;g__rc4-4	0.2589 ± 0.1347	0.2581 ± 0.1445	0.0735 ± 0.1055	NS
k__Bacteria;p__Bacteroidetes;c__Bacteroidia;o__Bacteroidales;f__Prevotellaceae;g__	0.0030 ± 0.0030	0.0009 ± 0.0017	0.0040 ± 0.0056	NS
k__Bacteria;p__Firmicutes;c__Clostridia;o__Clostridiales;f__Christensenellaceae;g__	0.0185 ± 0.0120	0.0172 ± 0.0223	0.0055 ± 0.0064	NS
k__Bacteria;p__Proteobacteria;c__Betaproteobacteria;o__Nitrosomonadales;f__Nitrosomonadaceae;g__	0.0020 ± 0.0024	0.0007 ± 0.0017	0.0015 ± 0.0031	NS
k__Bacteria;p__Bacteroidetes;c__Bacteroidia;o__Bacteroidales;f__S24-7;g__	43.6900 ± 5.0504	41.4969 ± 5.4469	34.8079 ± 8.1112	NS
k__Bacteria;p__Cyanobacteria;c__4C0d-2;o__YS2;f__;g__	0.0627 ± 0.1320	0.0742 ± 0.1130	0.3847 ± 0.4273	NS
k__Bacteria;p__Firmicutes;c__Bacilli;o__Bacillales;f__Planococcaceae;g__Sporosarcina	0.0001 ± 0.0002	0 ± 0	0.0003 ± 0.0006	NS
k__Bacteria;p__Proteobacteria;c__Alphaproteobacteria;o__Rhizobiales;f__Methylobacteriaceae;g__Methylobacterium	0 ± 0	0.0001 ± 0.0003	0 ± 0	NS
k__Bacteria;p__Proteobacteria;c__Betaproteobacteria;o__Burkholderiales;f__Comamonadaceae;g__	0 ± 0	0.0002 ± 0.0004	0 ± 0	NS
k__Bacteria;p__Bacteroidetes;c__Bacteroidia;o__Bacteroidales;Other;Other	0.0243 ± 0.0170	0.0267 ± 0.0118	0.0416 ± 0.0147	NS
k__Bacteria;p__Firmicutes;c__Bacilli;o__Bacillales;f__Staphylococcaceae;g__Staphylococcus	0.0005 ± 0.0014	0.0015 ± 0.0046	0.0150 ± 0.0270	NS
k__Bacteria;p__Firmicutes;c__Clostridia;o__Clostridiales;f__Lachnospiraceae;g__Roseburia	0.0001 ± 0.0005	0.0009 ± 0.0022	0 ± 0	NS
k__Bacteria;p__Proteobacteria;c__Alphaproteobacteria;o__RF32;f__;g__	0.2219 ± 0.2994	0.0517 ± 0.1422	0.2103 ± 0.3397	NS
k__Bacteria;p__Firmicutes;c__Clostridia;o__Clostridiales;f__;g__	23.7844 ± 4.804	26.0678 ± 4.9028	21.5973 ± 1.8999	NS
k__Bacteria;p__Proteobacteria;c__Gammaproteobacteria;o__Enterobacteriales;f__Enterobacteriaceae;g__Erwinia	0.0005 ± 0.0010	0 ± 0	0.0003 ± 0.0006	NS
k__Bacteria;p__Firmicutes;c__Clostridia;o__Clostridiales;f__Lachnospiraceae;Other	0.0830 ± 0.0328	0.1267 ± 0.0851	0.1257 ± 0.0934	NS
k__Bacteria;p__Firmicutes;c__Bacilli;o__Lactobacillales;f__Streptococcaceae;g__Lactococcus	0.0003 ± 0.0010	0 ± 0	0.0010 ± 0.0020	NS
k__Bacteria;p__Proteobacteria;c__Deltaproteobacteria;o__Desulfovibrionales;f__Desulfovibrionaceae;g__	0.0276 ± 0.0406	0.1124 ± 0.3666	0.1981 ± 0.2287	NS
k__Bacteria;p__Bacteroidetes;c__Bacteroidia;o__Bacteroidales;f__Rikenellaceae;g__	0.5075 ± 0.6339	0.7848 ± 0.9853	0.2424 ± 0.3055	NS
k__Bacteria;p__Firmicutes;c__Bacilli;o__Lactobacillales;f__Lactobacillaceae;g__Lactobacillus	0.1081 ± 0.0951	0.0953 ± 0.0515	0.1680 ± 0.1038	NS
k__Bacteria;p__Cyanobacteria;c__Chloroplast;o__Streptophyta;f__;g__	0.0002 ± 0.0005	0 ± 0	0 ± 0	NS
k__Bacteria;p__Proteobacteria;c__Gammaproteobacteria;o__Pseudomonadales;f__Pseudomonadaceae;g__Pseudomonas	0.0002 ± 0.0007	0 ± 0	0 ± 0	NS
k__Bacteria;p__Firmicutes;c__Bacilli;o__Bacillales;f__Planococcaceae;g__Rummeliibacillus	0.0002 ± 0.0006	0 ± 0	0 ± 0	NS
k__Bacteria;p__Actinobacteria;c__Actinobacteria;o__Actinomycetales;f__Streptomycetaceae;g__Streptomyces	0 ± 0.0001	0.0002 ± 0.0005	0 ± 0	NS
k__Bacteria;p__Firmicutes;c__Clostridia;o__Clostridiales;f__[Mogibacteriaceae];g__Anaerovorax	0.0222 ± 0.0181	0.0176 ± 0.0276	0.0232 ± 0.0195	NS
k__Bacteria;p__Firmicutes;c__Erysipelotrichi;o__Erysipelotrichales;f__Erysipelotrichaceae;g__	0.0722 ± 0.0508	0.0957 ± 0.0726	0.1074 ± 0.0539	NS
k__Bacteria;p__Firmicutes;c__Clostridia;o__Clostridiales;f__Clostridiaceae;Other	0.0006 ± 0.0015	0.0002 ± 0.0005	0 ± 0	NS
k__Bacteria;p__Proteobacteria;c__Gammaproteobacteria;o__Enterobacteriales;f__Enterobacteriaceae;g__	0.0002 ± 0.0006	0.1066 ± 0.3827	0.0003 ± 0.0006	NS
k__Bacteria;p__Proteobacteria;c__Gammaproteobacteria;o__Xanthomonadales;f__Xanthomonadaceae;g__	0.0001 ± 0.0005	0.0002 ± 0.0005	0 ± 0	NS
k__Bacteria;p__Bacteroidetes;c__Bacteroidia;o__Bacteroidales;f__[Barnesiellaceae];g__	0.0001 ± 0.0006	0.0003 ± 0.0007	0 ± 0	NS
k__Bacteria;p__Firmicutes;c__Clostridia;o__Clostridiales;f__Lachnospiraceae;g__Blautia	0.0003 ± 0.0008	0.0001 ± 0.0003	0 ± 0	NS
k__Bacteria;p__Proteobacteria;c__Gammaproteobacteria;o__Pseudomonadales;f__Moraxellaceae;g__Acinetobacter	0.0005 ± 0.0012	0.0001 ± 0.0003	0 ± 0	NS
k__Bacteria;p__Proteobacteria;c__Betaproteobacteria;o__Burkholderiales;f__Alcaligenaceae;g__Sutterella	0.9572 ± 0.4559	0.8050 ± 0.5199	0.9579 ± 0.8051	NS
k__Bacteria;p__Bacteroidetes;c__Bacteroidia;o__Bacteroidales;f__Rikenellaceae;g__Rikenella	0.0216 ± 0.0426	0.0252 ± 0.0561	0.2776 ± 0.4303	NS
k__Bacteria;p__Firmicutes;c__Clostridia;o__Clostridiales;f__Ruminococcaceae;Other	1.1851 ± 0.8167	1.1081 ± 0.6227	0.8667 ± 0.6082	NS
k__Bacteria;p__Firmicutes;c__Bacilli;o__Lactobacillales;f__Streptococcaceae;g__Streptococcus	0.0055 ± 0.0042	0.0062 ± 0.0055	0.0035 ± 0.0030	NS
k__Bacteria;p__Firmicutes;c__Clostridia;o__Clostridiales;f__Clostridiaceae;g__Clostridium	0.1208 ± 0.2037	0.0537 ± 0.0484	0.0263 ± 0.0173	NS
k__Bacteria;p__Firmicutes;c__Bacilli;o__Bacillales;f__Bacillaceae;g__Anaerobacillus	0.0002 ± 0.0006	0.0001 ± 0.0003	0 ± 0	NS
k__Bacteria;p__Firmicutes;c__Bacilli;o__Lactobacillales;f__Leuconostocaceae;g__Leuconostoc	0.0003 ± 0.0010	0.0001 ± 0.0003	0 ± 0	NS
k__Bacteria;p__Bacteroidetes;c__Flavobacteriia;o__Flavobacteriales;f__[Weeksellaceae];g__Chryseobacterium	0.0005 ± 0.0011	0.0003 ± 0.0008	0.0019 ± 0.0039	NS
k__Bacteria;Other;Other;Other;Other;Other	0 ± 0.0001	0.0001 ± 0.0005	0 ± 0	NS
k__Bacteria;p__Proteobacteria;c__Betaproteobacteria;o__;f__;g__	0.0001 ± 0.0005	0.0002 ± 0.0006	0 ± 0	NS
k__Bacteria;p__Proteobacteria;c__Betaproteobacteria;o__Burkholderiales;f__Oxalobacteraceae;Other	0.0001 ± 0.0002	0.0002 ± 0.0007	0 ± 0	NS
k__Bacteria;p__Actinobacteria;c__Coriobacteriia;o__Coriobacteriales;f__Coriobacteriaceae;Other	0.0033 ± 0.0058	0.0040 ± 0.0046	0.0025 ± 0.0022	NS
k__Bacteria;p__TM7;c__TM7-3;o__CW040;f__F16;g__	0.4665 ± 0.3917	0.3783 ± 0.2166	0.4741 ± 0.1202	NS
k__Bacteria;p__Bacteroidetes;c__Bacteroidia;o__Bacteroidales;f__Bacteroidaceae;Other	0 ± 0.0002	0.0001 ± 0.0002	0 ± 0	NS
k__Bacteria;p__Proteobacteria;c__Betaproteobacteria;Other;Other;Other	0.0001 ± 0.0003	0.0001 ± 0.0002	0 ± 0	NS
k__Bacteria;p__Firmicutes;c__Bacilli;o__Bacillales;f__Planococcaceae;g__	0.0337 ± 0.0953	0.0020 ± 0.0029	0.0217 ± 0.0389	NS
k__Bacteria;p__Firmicutes;c__Clostridia;o__Clostridiales;Other;Other	0.0311 ± 0.0403	0.0287 ± 0.0357	0.0279 ± 0.0267	NS
k__Bacteria;p__Firmicutes;c__Clostridia;o__Clostridiales;f__Clostridiaceae;g__Candidatus Arthromitus	0.0002 ± 0.0008	0.0393 ± 0.0371	0.0394 ± 0.0718	NS

## Sheet: Supplementary Table S6
Supplementary Table S6. Relative abundances of phyla in control mice and mice resilient and susceptible to chronic social defeat stress, mean decrease accuracy, and mean decrease Gini predicted by random forest regressions.
Phylum	Control (n = 19)	Resilient (n = 14)	Susceptible (n = 4)	Mean Decrease Accuracy	Mean Decrease Gini
k__Bacteria_p__Deferribacteres	0.145803	0.205562	0.021	0.144939	5.52809
k__Bacteria_p__Actinobacteria	0.0893877	0.11963	-0.0133333	0.085171	3.84048
k__Bacteria_p__Proteobacteria	0.0377184	-0.0123286	0.0326667	0.0189546	1.64395
k__Bacteria_p__Verrucomicrobia	0.0255636	-0.00375238	0.00866667	0.0121825	1.37686
k__Bacteria_p__Firmicutes	0.00170714	0.00433571	0.002	0.00263683	0.743595
k__Bacteria_p__Tenericutes	0.00348023	-0.00157143	0.01	0.00225151	0.597902
k__Bacteria_p__Bacteroidetes	-0.00154524	0.0036	0.007	0.00086564	0.407975
k__Bacteria_Other	0	0	0	0	0.023999
k__Bacteria_p__Cyanobacteria	-0.00095873	-0.00278809	0.002	-0.000983003	0.491061
k__Bacteria_p__TM7	-0.00137381	-0.00161905	0.001	-0.00125981	0.195789

## Sheet: Supplementary Table S7
Supplementary Table S7. Relative abundances of genera in control mice and mice resilient and susceptible to chronic social defeat stress, mean decrease accuracy, and mean decrease Gini predicted by random forest regressions.
Genera	Control (n = 19)	Resilient (n = 14)	Susceptible (n = 4)	Mean Decrease Accuracy	Mean Decrease Gini
k__Bacteria__p__Deferribacteres__c__Deferribacteres__o__Deferribacterales__f__Deferribacteraceae__g__Mucispirillum	0.0520904	0.0780341	0.00133333	0.0529958	2.04851
k__Bacteria__p__Firmicutes__c__Clostridia__o__Clostridiales__f__Clostridiaceae__g__Candidatus_Arthromitus	0.0378749	0.0549476	-0.00966667	0.0377455	1.31529
k__Bacteria__p__Bacteroidetes__c__Bacteroidia__o__Bacteroidales__f___Paraprevotellaceae___g__Paraprevotella	0.0128414	0.0545008	0.00266667	0.024743	1.3582
k__Bacteria__p__Firmicutes__c__Bacilli__o__Turicibacterales__f__Turicibacteraceae__g__Turicibacter	0.0148802	0.0154738	0.0103333	0.0147096	0.861237
k__Bacteria__p__Actinobacteria__c__Actinobacteria__o__Bifidobacteriales__f__Bifidobacteriaceae__g__Bifidobacterium	0.0119548	0.0184048	0.006	0.0131685	0.621915
k__Bacteria__p__Firmicutes__c__Erysipelotrichi__o__Erysipelotrichales__f__Erysipelotrichaceae__g__Allobaculum	0.00959682	0.0195167	-0.00166667	0.0117953	0.82679
k__Bacteria__p__Bacteroidetes__c__Bacteroidia__o__Bacteroidales__f__Odoribacteraceae__g__Odoribacter	0.0115034	0.00780476	0.00566667	0.00859054	0.645029
k__Bacteria__p__Proteobacteria__c__Epsilonproteobacteria__o__Campylobacterales__f__Helicobacteraceae__g__Flexispira	0.0119722	0.00521905	0.00333333	0.00831322	0.715511
k__Bacteria__p__Firmicutes__c__Clostridia__o__Clostridiales__f__Ruminococcaceae__g__Oscillospira	0.00899841	0.0141238	-0.012	0.00798521	0.692355
k__Bacteria__p__Proteobacteria__c__Epsilonproteobacteria__o__Campylobacterales__f__Helicobacteraceae__g__	0.00238276	0.0123238	0.008	0.00617574	0.408236
k__Bacteria__p__Proteobacteria__c__Deltaproteobacteria__o__Desulfovibrionales__f__Desulfovibrionaceae__g__Desulfovibrio	-0.000526984	0.0163571	0.01	0.0059299	0.417773
k__Bacteria__p__Firmicutes__c__Clostridia__o__Clostridiales__f___Mogibacteriaceae___g__	0.00522215	0.0103238	-0.00566667	0.0058246	0.415752
k__Bacteria__p__Proteobacteria__c__Deltaproteobacteria__o__Desulfovibrionales__f__Desulfovibrionaceae__g__Bilophila	0.00851984	-0.00231032	0.0153333	0.00489301	0.461494
k__Bacteria__p__Bacteroidetes__c__Bacteroidia__o__Bacteroidales__f___Paraprevotellaceae___g___Prevotella_	0.000647619	0.00632143	0.012	0.00438358	0.375066
k__Bacteria__p__Firmicutes__c__Clostridia__o__Clostridiales__f__Lachnospiraceae__g__Dorea	0.00416508	0.000844444	0.004	0.0035353	0.335069
k__Bacteria__p__Firmicutes__c__Clostridia__o__Clostridiales__f__Peptococcaceae__g__	0.00119127	0.0047	0.012	0.00348572	0.295271
k__Bacteria__p__Actinobacteria__c__Coriobacteriia__o__Coriobacteriales__f__Coriobacteriaceae__g__	-0.000763492	0.00752302	0.004	0.00340467	0.30842
k__Bacteria__p__Firmicutes__c__Clostridia__o__Clostridiales__f__Dehalobacteriaceae__g__Dehalobacterium	0.00347388	0.00147619	0.00166667	0.00310481	0.218426
k__Bacteria__p__Actinobacteria__c__Coriobacteriia__o__Coriobacteriales__f__Coriobacteriaceae__g__Adlercreutzia	0.00297807	0.00466667	0.001	0.00304044	0.349376
k__Bacteria__p__Firmicutes__c__Clostridia__o__Clostridiales__f__Lachnospiraceae__g__	0.0021373	0.00401429	0.005	0.00278215	0.301149
k__Bacteria__p__Verrucomicrobia__c__Verrucomicrobiae__o__Verrucomicrobiales__f__Verrucomicrobiaceae__g__Akkermansia	0.00300815	0.000866667	0.00333333	0.00251907	0.382514
k__Bacteria__p__Bacteroidetes__c__Bacteroidia__o__Bacteroidales__f__Bacteroidaceae__g__Bacteroides	0.00207691	0.00448254	0	0.00247992	0.315685
k__Bacteria__p__Bacteroidetes__c__Bacteroidia__o__Bacteroidales__f____g__	0.00040873	0.00227778	0.00733333	0.00203773	0.322221
k__Bacteria__p__Proteobacteria__c__Epsilonproteobacteria__o__Campylobacterales__f__Helicobacteraceae__g__Helicobacter	0.00396205	0.00126667	0.001	0.00195325	0.351113
k__Bacteria__p__Firmicutes__c__Clostridia__o__Clostridiales__f__Lachnospiraceae__g___Ruminococcus_	0.00175476	0.0006	0.004	0.00162747	0.231613
k__Bacteria__p__Firmicutes__c__Clostridia__o__Clostridiales__f__Ruminococcaceae__g__	0.00202778	-0.000266667	0.00533333	0.00139494	0.300432
k__Bacteria__p__Firmicutes__c__Clostridia__o__Clostridiales__f__Clostridiaceae__g__	0.00122792	0.000666667	0.002	0.00138895	0.166924
k__Bacteria__p__Bacteroidetes__c__Bacteroidia__o__Bacteroidales__f__Porphyromonadaceae__g__Parabacteroides	0.00063658	0.00188095	0.00733333	0.00137751	0.342196
k__Bacteria__p__Proteobacteria__c__Gammaproteobacteria__o__Enterobacteriales__f__Enterobacteriaceae__g__Klebsiella	0.00104682	0.0009	0.004	0.00116561	0.125431
k__Bacteria__p__Bacteroidetes__c__Bacteroidia__o__Bacteroidales__f__Prevotellaceae__g__Prevotella	-0.000953247	0.00358571	0.00333333	0.00110396	0.243443
k__Bacteria__p__Bacteroidetes__c__Bacteroidia__o__Bacteroidales__Other__Other	0.00138802	-0.000219048	0.000666667	0.000869322	0.144701
k__Bacteria__p__Firmicutes__c__Clostridia__o__Clostridiales__f__Ruminococcaceae__g__Ruminococcus	0.00266501	-0.00177936	0.007	0.000709116	0.328209
k__Bacteria__p__Firmicutes__c__Bacilli__o__Lactobacillales__f__Leuconostocaceae__g__	0.0004	0.00178571	0	0.000703846	0.0280398
k__Bacteria__p__Firmicutes__c__Clostridia__o__Clostridiales__f__Peptococcaceae__g__rc4_4	0.000519048	1.90476e-05	0.00233333	0.00066451	0.15867
k__Bacteria__p__Firmicutes__c__Clostridia__o__Clostridiales__f___Mogibacteriaceae___g__Anaerovorax	0.000197619	0.00208095	-0.002	0.000636855	0.0904827
k__Bacteria__p__Firmicutes__c__Clostridia__o__Clostridiales__f__Peptostreptococcaceae__g__	0	0.00216667	0	0.000531624	0.0449907
k__Bacteria__p__Firmicutes__c__Clostridia__o__Clostridiales__f__Clostridiaceae__Other	0.000884921	-0.000238095	0	0.000514858	0.0460831
k__Bacteria__p__Firmicutes__c__Clostridia__o__Clostridiales__f__Lachnospiraceae__g__Roseburia	0.0004	0.000333333	0.002	0.000441026	0.0132727
k__Bacteria__p__Firmicutes__c__Bacilli__o__Bacillales__f__Staphylococcaceae__g__Jeotgalicoccus	-0.00025	0.0005	0.002	0.000419048	0.175844
k__Bacteria__p__Bacteroidetes__c__Bacteroidia__o__Bacteroidales__f__Rikenellaceae__g__AF12	0.000602381	-0.00103809	-0.000333333	0.000380569	0.247281
k__Bacteria__p__Proteobacteria__c__Alphaproteobacteria__o____f____g__	-0.000707937	0.000590476	0.006	0.000379487	0.177985
k__Bacteria__p__Firmicutes__c__Clostridia__o__Clostridiales__Other__Other	0.0006	0.000247619	0	0.00036358	0.0963297
k__Bacteria__p__Bacteroidetes__c__Bacteroidia__o__Bacteroidales__f__S24_7__g__	0.000666667	0.00025	0	0.000354487	0.0936351
k__Bacteria__p__Firmicutes__c__Bacilli__o__Bacillales__f__Planococcaceae__g__Sporosarcina	0.00025	0.001	0	0.000342857	0.0243251
k__Bacteria__p__Firmicutes__c__Clostridia__o__Clostridiales__f____g__	0.000222222	0.00111429	-0.001	0.000301465	0.0843303
k__Bacteria__p__Proteobacteria__c__Gammaproteobacteria__o__Enterobacteriales__f__Enterobacteriaceae__g__Erwinia	0.000333333	0.000333333	0	0.0003	0.0159697
k__Bacteria__p__Firmicutes__c__Clostridia__o__Clostridiales__f__Christensenellaceae__g__	0.000450794	0.000722222	-0.002	0.000281818	0.101727
k__Bacteria__p__Bacteroidetes__c__Bacteroidia__o__Bacteroidales__f__Prevotellaceae__g__	0.00158016	0.000114286	-0.006	0.000191427	0.120259
k__Bacteria__p__Firmicutes__c__Bacilli__o__Bacillales__f__Staphylococcaceae__g__Staphylococcus	0.000114286	0	0.001	0.000162179	0.0940798
k__Bacteria__p__Proteobacteria__c__Gammaproteobacteria__o__Pseudomonadales__f__Moraxellaceae__g__Acinetobacter	0	0.0005	0	0.000153846	0.0146093
k__Bacteria__p__Proteobacteria__c__Alphaproteobacteria__o__Rhizobiales__f__Methylobacteriaceae__g__Methylobacterium	0	0	0.002	0.000153846	0.00744955
k__Bacteria__p__Actinobacteria__c__Actinobacteria__o__Actinomycetales__f__Streptomycetaceae__g__Streptomyces	0	0.000285714	0	0.000117647	0.0203543
k__Bacteria__p__Firmicutes__c__Bacilli__o__Bacillales__f__Planococcaceae__g__	0	0.000833333	-0.001	0.000102495	0.0514564
k__Bacteria__p__Firmicutes__c__Bacilli__o__Lactobacillales__f__Leuconostocaceae__g__Leuconostoc	0.000285714	-0.000166667	0	9.38375e-05	0.0261719
k__Bacteria__p__Firmicutes__c__Erysipelotrichi__o__Erysipelotrichales__f__Erysipelotrichaceae__g__Coprobacillus	-0.000638095	0.000780952	-0.00133333	3.74312e-05	0.153035
k__Bacteria__p__Proteobacteria__c__Gammaproteobacteria__o__Enterobacteriales__f__Enterobacteriaceae__g__	0	0	0	0	0.019172
k__Bacteria__p__Bacteroidetes__c__Flavobacteriia__o__Flavobacteriales__f___Weeksellaceae___g__Chryseobacterium	-0.000285714	0.000333333	0	0	0.0157238
k__Bacteria__p__Proteobacteria__c__Betaproteobacteria__Other__Other__Other	0	0	0	0	0.0134076
k__Bacteria__p__Bacteroidetes__c__Bacteroidia__o__Bacteroidales__f__Barnesiellaceae__g__	0	0	0	0	0.0133043
k__Bacteria__p__Proteobacteria__c__Gammaproteobacteria__o__Xanthomonadales__f__Xanthomonadaceae__g__	0	0	0	0	0.0125
k__Bacteria__p__Bacteroidetes__c__Bacteroidia__o__Bacteroidales__f__Bacteroidaceae__Other	0	0	0	0	0.0078
k__Bacteria__p__Proteobacteria__c__Betaproteobacteria__o__Burkholderiales__f__Comamonadaceae__g__	0	0	0	0	0.00670027
k__Bacteria__p__Firmicutes__c__Bacilli__o__Bacillales__f__Bacillaceae__g__Anaerobacillus	0	0	0	0	0.00567568
k__Bacteria__p__Proteobacteria__c__Betaproteobacteria__o__Burkholderiales__f__Oxalobacteraceae__Other	0	0	0	0	0.005
k__Bacteria__p__Firmicutes__c__Clostridia__o__Clostridiales__f__Lachnospiraceae__g__Blautia	0	0	0	0	0.00363636
k__Bacteria__p__Proteobacteria__c__Betaproteobacteria__o____f____g__	0	0	0	0	0.003
k__Bacteria__p__Firmicutes__c__Bacilli__o__Bacillales__f__Planococcaceae__g__Rummeliibacillus	0	0	0	0	0.00133333
k_Bacteria_Other	0	0	0	0	0
k__Bacteria__p__Cyanobacteria__c__Chloroplast__o__Streptophyta__f____g__	0	0	0	0	0
k__Bacteria__p__Proteobacteria__c__Gammaproteobacteria__o__Pseudomonadales__f__Pseudomonadaceae__g__Pseudomonas	0	0	0	0	0
k__Bacteria__p__Firmicutes__c__Bacilli__o__Lactobacillales__f__Streptococcaceae__g__Lactococcus	0	0.0004	-0.001	-2.38095e-05	0.012301
k__Bacteria__p__Proteobacteria__c__Alphaproteobacteria__o__RF32__f____g__	-0.0013246	0.002	0	-0.000155433	0.106057
k__Bacteria__p__Bacteroidetes__c__Bacteroidia__o__Bacteroidales__f__Rikenellaceae__g__	0.00085	-0.00135238	-0.001	-0.000161877	0.247208
k__Bacteria__p__Proteobacteria__c__Betaproteobacteria__o__Nitrosomonadales__f__Nitrosomonadaceae__g__	0	0.000333333	-0.002	-0.000166667	0.0609546
k__Bacteria__p__Bacteroidetes__c__Bacteroidia__o__Bacteroidales__f__Rikenellaceae__g__Rikenella	0	0	-0.001	-0.000166667	0.0305605
k__Bacteria__p__Firmicutes__c__Bacilli__o__Lactobacillales__f__Enterococcaceae__Other	-0.000285714	0	0	-0.000166667	0.0208844
k__Bacteria__p__Firmicutes__c__Bacilli__o__Lactobacillales__f__Lactobacillaceae__g__Lactobacillus	-0.000266667	0.000333333	-0.002	-0.000179826	0.0857208
k__Bacteria__p__Actinobacteria__c__Coriobacteriia__o__Coriobacteriales__f__Coriobacteriaceae__Other	0.000285714	-0.000166667	-0.001	-0.000181818	0.0576086
k__Bacteria__p__Cyanobacteria__c__4C0d_2__o__YS2__f____g__	-3.57143e-05	-0.00128095	0.000666667	-0.000195173	0.107842
k__Bacteria__p__TM7__c__TM7_3__o__CW040__f__F16__g__	5.15152e-05	-0.000666667	0	-0.000238695	0.0600187
k__Bacteria__p__Firmicutes__c__Clostridia__o__Clostridiales__f__Clostridiaceae__g__Clostridium	6.34921e-05	-0.00184762	0.002	-0.000344566	0.0745041
k__Bacteria__p__Tenericutes__c__Mollicutes__o__Anaeroplasmatales__f__Anaeroplasmataceae__g__Anaeroplasma	-0.000202381	-0.00106667	0.000666667	-0.000371703	0.168241
k__Bacteria__p__Firmicutes__c__Erysipelotrichi__o__Erysipelotrichales__f__Erysipelotrichaceae__g__	-0.000402381	-0.00123333	0.002	-0.000380353	0.0829868
k__Bacteria__p__Firmicutes__c__Clostridia__o__Clostridiales__f__Lachnospiraceae__g__Anaerostipes	-0.000333333	-0.00156667	0.001	-0.000493307	0.156564
k__Bacteria__p__Firmicutes__c__Clostridia__o__Clostridiales__f__Lachnospiraceae__g__Coprococcus	0.000715873	-0.00295714	0.002	-0.000524222	0.231281
k__Bacteria__p__Firmicutes__c__Clostridia__o__Clostridiales__f__Ruminococcaceae__Other	0.0008	-0.00156667	-0.001	-0.000556818	0.0615899
k__Bacteria__p__Firmicutes__c__Clostridia__o__Clostridiales__f__Lachnospiraceae__Other	0.000940476	-0.0015	-0.00366667	-0.000596597	0.107659
k__Bacteria__p__Tenericutes__c__Mollicutes__o__RF39__f____g__	-0.000290476	-0.000544444	-0.001	-0.000706383	0.157521
k__Bacteria__p__Proteobacteria__c__Deltaproteobacteria__o__Desulfovibrionales__f__Desulfovibrionaceae__g__	-0.000323737	-0.00108333	-0.000666667	-0.00071746	0.0867402
k__Bacteria__p__Firmicutes__c__Bacilli__o__Lactobacillales__f__Streptococcaceae__g__Streptococcus	-0.00181032	0.000285714	-0.001	-0.000870448	0.119142
k__Bacteria__p__Proteobacteria__c__Epsilonproteobacteria__o__Campylobacterales__f__Helicobacteraceae__Other	-0.00084127	-0.00275238	0.005	-0.00111213	0.144311
k__Bacteria__p__Proteobacteria__c__Betaproteobacteria__o__Burkholderiales__f__Alcaligenaceae__g__Sutterella	-0.00153016	-0.000935714	-0.002	-0.00149752	0.128669
k__Bacteria__p__Firmicutes__c__Clostridia__o__Clostridiales__f__Eubacteriaceae__g__Anaerofustis	-0.00284048	-8.33333e-05	-0.003	-0.0015732	0.136101

## Sheet: Supplementary Table S8
Supplementary Table S8. Relative abundances of phyla compared between control mice, defeated C57BL6/J mice, and aggressor CD-1 mice. All values are presented as mean ± standard deviation. The phyla are listed in order of significance (Wilcoxon rank sum test). The means not sharing the same superscript are significantly different at the p < 0.05 level.
Phylum	Control (n = 19)	Defeated (n = 20)	CD-1 (n = 30)	p value
k__Bacteria;p__Planctomycetes	0 ± 0A	0 ± 0A	0.0024 ± 0.0020B	1.627e-11
k__Bacteria;p__Deferribacteres	0.0006 ± 0.0012A	0.1951 ± 0.2323B	0.8904 ± 1.1647C	2.124e-11
k__Bacteria;p__Tenericutes	1.3060 ± 0.7525A	1.0058 ± 0.8071A	0.1652 ± 0.1502B	2.779e-09
k__Bacteria;p__Actinobacteria	0.0867 ± 0.0447A	0.0283 ± 0.0157B	0.2770 ± 0.2741C	9.453e-09
k__Bacteria;p__Verrucomicrobia	4.1106 ± 3.1429A	1.0157 ± 1.7217B	0.3884 ± 0.5924B	4.809e-06
k__Bacteria;p__Proteobacteria	2.0824 ± 1.0833A	4.5718 ± 2.6978B	5.6123 ± 4.1691B	0.0005557
k__Bacteria;p__TM7	0.4659 ± 0.3912A	0.4016 ± 0.2133A	1.0239 ± 0.7554B	0.001855
k__Bacteria;p__Spirochaetes	0 ± 0	0 ± 0	0.0092 ± 0.0238	0.03184
k__Bacteria;p__Cyanobacteria	0.0631 ± 0.1321	0.1367 ± 0.2372	0.1211 ± 0.2041	NS
k__Bacteria;p__Firmicutes	37.3568 ± 6.1496	42.1036 ± 6.9273	39.8861 ± 7.8339	NS
k__Bacteria;p__Bacteroidetes	53.1152 ± 6.9055	49.5098 ± 6.5037	50.7915 ± 8.3444	NS
k__Bacteria;Other	0 ± 0	0.0001 ± 0.0003	0 ± 0.0001	NS

## Sheet: Supplementary Table S9
Supplementary Table S9. Relative abundances of all observed bacterial genera compared between control mice, defeated C57BL6/J mice, and aggressor CD-1 mice. All values are presented as mean ± standard deviation. The genera are listed in order of significance (Wilcoxon rank sum test). The means not sharing the same superscript are significantly different at the p < 0.05 level.
Genera	Control (n = 19)	Defeated (n = 20)	CD-1 (n = 30)	p value
k__Bacteria;p__Firmicutes;c__Clostridia;o__Clostridiales;f__Clostridiaceae;g__Candidatus Arthromitus	0.0216 ± 0.0398A	0.0139 ± 0.0306B	0.2988 ± 0.3208C	1.847e-12
k__Bacteria;p__Planctomycetes;c__Planctomycetia;o__Gemmatales;f__Gemmataceae;g__	0 ± 0A	0 ± 0A	0.0024 ± 0.0020B	1.627e-11
k__Bacteria;p__Deferribacteres;c__Deferribacteres;o__Deferribacterales;f__Deferribacteraceae;g__Mucispirillum	0.1210 ± 0.1957A	0.0683 ± 0.1804B	0.8904 ± 1.1647C	2.124e-11
k__Bacteria;p__Tenericutes;c__Mollicutes;o__Anaeroplasmatales;f__Anaeroplasmataceae;g__Anaeroplasma	0.8444 ± 0.6398A	1.1114 ± 0.8492A	0.0152 ± 0.0566B	2.32e-11
k__Bacteria;p__Firmicutes;c__Clostridia;o__Clostridiales;f__Ruminococcaceae;g__Anaerotruncus	0.0003 ± 0.0013A	0 ± 0A	0.0101 ± 0.0128B	9.033e-11
k__Bacteria;p__Firmicutes;c__Erysipelotrichi;o__Erysipelotrichales;f__Erysipelotrichaceae;g__	0.0894 ± 0.0594A	0.0752 ± 0.0580A	0.5668 ± 0.3852B	1.062e-10
k__Bacteria;p__Firmicutes;c__Bacilli;o__Turicibacterales;f__Turicibacteraceae;g__Turicibacter	0.0377 ± 0.0607A	0.0462 ± 0.1124B	0.0047 ± 0.0256B	1.405e-09
k__Bacteria;p__Firmicutes;c__Bacilli;o__Bacillales;f__Staphylococcaceae;g__Jeotgalicoccus	0.0014 ± 0.0040A	0.0003 ± 0.0007A	0.2328 ± 0.4679B	1.728e-09
k__Bacteria;p__Bacteroidetes;c__Bacteroidia;o__Bacteroidales;f__[Paraprevotellaceae];g__Paraprevotella	0.1867 ± 0.3645A	0.5116 ± 0.7559B	0.0055 ± 0.0179B	1.734e-09
k__Bacteria;p__Firmicutes;c__Bacilli;o__Bacillales;f__Staphylococcaceae;g__Staphylococcus	0.0110 ± 0.0296A	0.0028 ± 0.0072A	0.7984 ± 0.7309B	1.774e-09
k__Bacteria;p__Actinobacteria;c__Coriobacteriia;o__Coriobacteriales;f__Coriobacteriaceae;g__Adlercreutzia	0.0183 ± 0.0104A	0.0210 ± 0.0142B	0.0959 ± 0.0897C	5.822e-09
k__Bacteria;p__Proteobacteria;c__Gammaproteobacteria;o__Enterobacteriales;f__Enterobacteriaceae;g__Proteus	0.0001 ± 0.0003A	0 ± 0A	0.0522 ± 0.1525B	6.651e-09
k__Bacteria;p__Bacteroidetes;c__Sphingobacteriia;o__Sphingobacteriales;f__Sphingobacteriaceae;g__Sphingobacterium	0 ± 0A	0 ± 0A	0.0067 ± 0.0110B	9.077e-09
k__Bacteria;p__Bacteroidetes;c__Bacteroidia;o__Bacteroidales;f__Rikenellaceae;g__	0.7961 ± 0.9552A	0.3410 ± 0.2549A	3.056 ± 1.7014B	1.031e-08
k__Bacteria;p__Proteobacteria;c__Gammaproteobacteria;o__Enterobacteriales;f__Enterobacteriaceae;g__	0.0693 ± 0.3079A	0.0001 ± 0.0004A	0.0151 ± 0.0261B	1.074e-08
k__Bacteria;p__Firmicutes;c__Clostridia;o__Clostridiales;f__Ruminococcaceae;Other	0.1520 ± 0.0907A	0.2203 ± 0.1273A	0.0611 ± 0.0374B	2.826e-08
k__Bacteria;p__Firmicutes;c__Bacilli;o__Lactobacillales;f__Lactobacillaceae;g__Lactobacillus	0.1241 ± 0.0782A	0.0868 ± 0.0856A	0.5423 ± 0.5285B	6.478e-08
k__Bacteria;p__Firmicutes;c__Erysipelotrichi;o__Erysipelotrichales;f__Erysipelotrichaceae;g__Allobaculum	0.0137 ± 0.0212A	0.0097 ± 0.0096B	0.0098 ± 0.0365B	8.801e-08
k__Bacteria;p__Firmicutes;c__Clostridia;o__Clostridiales;f__Ruminococcaceae;g__	2.7132 ± 0.7646A	3.1495 ± 1.1363B	4.3423 ± 1.2573C	1.589e-07
k__Bacteria;p__Firmicutes;c__Clostridia;o__Clostridiales;f__Lachnospiraceae;g__Roseburia	0.0015 ± 0.0061A	0 ± 0A	0.0410 ± 0.0581B	2.323e-07
k__Bacteria;p__Firmicutes;c__Clostridia;o__Clostridiales;f__Lachnospiraceae;g__	2.4057 ± 1.1266A	2.7403 ± 1.0859B	4.2899 ± 1.5028C	4.633e-07
k__Bacteria;p__Firmicutes;c__Bacilli;o__Bacillales;f__Planococcaceae;g__	0.0268 ± 0.0894A	0.0038 ± 0.0105A	0.2121 ± 0.3333B	5.677e-07
k__Bacteria;p__Firmicutes;c__Clostridia;o__Clostridiales;f__Clostridiaceae;g__	0.2059 ± 0.1492A	0.2263 ± 0.1377B	0.4824 ± 0.2447C	7.741e-07
k__Bacteria;p__Proteobacteria;c__Epsilonproteobacteria;o__Campylobacterales;f__Helicobacteraceae;g__Helicobacter	0.0241 ± 0.0313A	0.0077 ± 0.0129B	0.1058 ± 0.1581B	2.159e-06
k__Bacteria;p__Proteobacteria;c__Deltaproteobacteria;o__Desulfovibrionales;f__Desulfovibrionaceae;g__Bilophila	0.0035 ± 0.0076A	0.0014 ± 0.0031B	0.0593 ± 0.0989C	2.279e-06
k__Bacteria;p__Firmicutes;c__Bacilli;o__Lactobacillales;f__Leuconostocaceae;g__	0.0003 ± 0.0009A	0.0047 ± 0.0114B	0 ± 0B	4.057e-06
k__Bacteria;p__Verrucomicrobia;c__Verrucomicrobiae;o__Verrucomicrobiales;f__Verrucomicrobiaceae;g__Akkermansia	2.1193 ± 3.1864A	3.1118 ± 2.7066B	0.3851 ± 0.5923B	4.693e-06
k__Bacteria;p__Proteobacteria;c__Epsilonproteobacteria;o__Campylobacterales;f__Helicobacteraceae;g__	0.0226 ± 0.0573A	0.6551 ± 1.0359B	0.0024 ± 0.0125B	9.912e-06
k__Bacteria;p__Proteobacteria;c__Epsilonproteobacteria;o__Campylobacterales;f__Helicobacteraceae;g__Flexispira	2.3205 ± 2.6744A	0.9274 ± 1.3571B	3.2783 ± 3.8201B	4.682e-05
k__Bacteria;p__Firmicutes;c__Clostridia;o__Clostridiales;f__Lachnospiraceae;g__Dorea	0.2577 ± 0.2248A	0.2377 ± 0.1515B	0.1017 ± 0.0606B	6.4e-05
k__Bacteria;p__Actinobacteria;c__Actinobacteria;o__Bifidobacteriales;f__Bifidobacteriaceae;g__Bifidobacterium	0.0188 ± 0.0255A	0.0265 ± 0.0294B	0.0886 ± 0.1338A	7.781e-05
k__Bacteria;p__Firmicutes;c__Clostridia;o__Clostridiales;f__Ruminococcaceae;g__Ruminococcus	2.0370 ± 0.8006A	2.2774 ± 0.9027A,B	1.4746 ± 0.9876B	9.56e-05
k__Bacteria;p__Proteobacteria;c__Betaproteobacteria;o__Nitrosomonadales;f__Nitrosomonadaceae;g__	0.0007 ± 0.0017A	0.0022 ± 0.0025B	0.0002 ± 0.0011B	0.0001614
k__Bacteria;p__Bacteroidetes;c__Bacteroidia;o__Bacteroidales;f__[Odoribacteraceae];g__Odoribacter	0.1992 ± 0.3596A	0.1609 ± 0.2255A,B	1.0613 ± 1.0297B	0.0001655
k__Bacteria;p__Actinobacteria;c__Actinobacteria;o__Actinomycetales;f__Corynebacteriaceae;g__Corynebacterium	0 ± 0A	0 ± 0A	0.0474 ± 0.1114B	0.0002486
k__Bacteria;p__Actinobacteria;c__Coriobacteriia;o__Coriobacteriales;f__Coriobacteriaceae;g__	0.0049 ± 0.0067A,B	0.0210 ± 0.0208B	0.0283 ± 0.0281A	0.0002558
k__Bacteria;p__Firmicutes;c__Clostridia;o__Clostridiales;f__[Mogibacteriaceae];g__	0.0415 ± 0.0377A	0.0739 ± 0.0777B	0.0634 ± 0.0249A	0.0002623
k__Bacteria;p__Firmicutes;c__Clostridia;o__Clostridiales;f__Dehalobacteriaceae;g__Dehalobacterium	0.1213 ± 0.0737A	0.1453 ± 0.1206B	0.2196 ± 0.1478B	0.0003217
k__Bacteria;p__Bacteroidetes;c__Flavobacteriia;o__Flavobacteriales;f__[Weeksellaceae];g__Chryseobacterium	0.0009 ± 0.0020A	0.0002 ± 0.0006A	0.0033 ± 0.0040B	0.0003645
k__Bacteria;p__Proteobacteria;c__Betaproteobacteria;o__Burkholderiales;Other;Other	0.0001 ± 0.0003A	0 ± 0A	0.0008 ± 0.0013B	0.0004283
k__Bacteria;p__Firmicutes;c__Bacilli;o__Bacillales;f__Planococcaceae;g__Sporosarcina	0.0001 ± 0.0003A	0.0001 ± 0.0002A	0.0550 ± 0.2428B	0.0004365
k__Bacteria;p__Firmicutes;c__Clostridia;o__Clostridiales;f__Lachnospiraceae;g__Coprococcus	0.2181 ± 0.1437A	0.3191 ± 0.2250B	0.4103 ± 0.2137B	0.0005259
k__Bacteria;p__Firmicutes;c__Clostridia;o__Clostridiales;f__Peptostreptococcaceae;g__	0.0032 ± 0.0107A	0.0023 ± 0.0060B	0.0015 ± 0.0081B	0.0005488
k__Bacteria;p__Firmicutes;c__Clostridia;o__Clostridiales;f__Peptococcaceae;g__	0.0052 ± 0.0110A	0.0057 ± 0.0101A	0.0108 ± 0.0117B	0.0007808
k__Bacteria;p__Bacteroidetes;c__Bacteroidia;o__Bacteroidales;f__Prevotellaceae;g__	0.0010 ± 0.0016A	0.0026 ± 0.0029A,B	0.0005 ± 0.0016B	0.0008203
k__Bacteria;p__Firmicutes;c__Clostridia;o__Clostridiales;f__Ruminococcaceae;g__Oscillospira	4.4561 ± 1.6291A	5.153 ± 1.7584B	3.6857 ± 1.2995A	0.0009306
k__Bacteria;p__Firmicutes;c__Clostridia;o__Clostridiales;f__Lachnospiraceae;g__Blautia	0.0001 ± 0.0003A	0.0009 ± 0.0023A	0.0015 ± 0.0023B	0.001095
k__Bacteria;p__Firmicutes;c__Bacilli;o__Lactobacillales;f__Aerococcaceae;g__	0 ± 0A	0 ± 0A	0.0269 ± 0.1295B	0.001377
k__Bacteria;p__Proteobacteria;c__Epsilonproteobacteria;o__Campylobacterales;f__Helicobacteraceae;Other	0.0027 ± 0.0026A	0.0014 ± 0.0021B	0.0042 ± 0.0073B	0.001544
k__Bacteria;p__Bacteroidetes;c__Bacteroidia;o__Bacteroidales;f__[Paraprevotellaceae];g__[Prevotella]	1.6085 ± 2.2041A	2.3283 ± 2.2626A,B	1.0743 ± 2.2058B	0.001675
k__Bacteria;p__Actinobacteria;c__Coriobacteriia;o__Coriobacteriales;f__Coriobacteriaceae;Other	0.0039 ± 0.0061A	0.0025 ± 0.0031A	0.0155 ± 0.0205B	0.001835
k__Bacteria;p__TM7;c__TM7-3;o__CW040;f__F16;g__	0.3688 ± 0.2980A	0.5039 ± 0.3250A	1.0239 ± 0.7554B	0.001855
k__Bacteria;p__Firmicutes;c__Clostridia;o__Clostridiales;f__[Mogibacteriaceae];g__Anaerovorax	0.0173 ± 0.0205A	0.0243 ± 0.0223A	0.0431 ± 0.0305B	0.002844
k__Bacteria;p__Proteobacteria;c__Alphaproteobacteria;o__Rhodospirillales;f__Rhodospirillaceae;g__	0 ± 0A	0 ± 0A	0.0003 ± 0.0005B	0.003126
k__Bacteria;p__Bacteroidetes;c__Bacteroidia;o__Bacteroidales;f__S24-7;g__	41.4006 ± 4.8958A	41.5722 ± 7.3467A,B	36.057 ± 8.4708B	0.004774
k__Bacteria;p__Proteobacteria;c__Alphaproteobacteria;o__Rhizobiales;f__Hyphomicrobiaceae;g__Rhodoplanes	0 ± 0A	0 ± 0A	0.0005 ± 0.0014B	0.006931
k__Bacteria;p__Proteobacteria;c__Alphaproteobacteria;o__Rhizobiales;f__Phyllobacteriaceae;g__Aminobacter	0 ± 0A	0 ± 0A	0.0004 ± 0.0007B	0.006931
k__Bacteria;p__Proteobacteria;c__Alphaproteobacteria;o__Rhizobiales;f__;g__	0 ± 0A	0 ± 0A	0.0003 ± 0.0007B	0.006931
k__Bacteria;p__Bacteroidetes;c__Bacteroidia;o__Bacteroidales;f__Rikenellaceae;g__Rikenella	0.0190 ± 0.0508A	0.0785 ± 0.2087A	0.2867 ± 0.3733B	0.007969
k__Bacteria;p__Firmicutes;c__Clostridia;o__Clostridiales;f__Lachnospiraceae;g__Anaerostipes	0.0563 ± 0.0667A	0.0755 ± 0.0742A,B	0.0275 ± 0.0388B	0.008152
k__Bacteria;p__Bacteroidetes;c__Bacteroidia;o__Bacteroidales;f__;g__	0.1230 ± 0.1036A	0.1623 ± 0.1658A,B	0.8951 ± 1.0868B	0.01068
k__Bacteria;p__Bacteroidetes;c__Bacteroidia;o__Bacteroidales;f__Bacteroidaceae;g__Bacteroides	5.3618 ± 3.0636A	2.6264 ± 1.6052A	6.112 ± 4.5435B	0.01117
k__Bacteria;p__Firmicutes;c__Clostridia;o__Clostridiales;f__Lachnospiraceae;g__[Ruminococcus]	0.4483 ± 0.2499A	0.4428 ± 0.2733A,B	0.5494 ± 0.2293B	0.01159
k__Bacteria;p__Firmicutes;c__Bacilli;o__Lactobacillales;f__Streptococcaceae;g__Lactococcus	0 ± 0A	0.0005 ± 0.0013A	0.0217 ± 0.0642B	0.01319
k__Bacteria;p__Bacteroidetes;c__Bacteroidia;o__Bacteroidales;Other;Other	0.0294 ± 0.0154A	0.0234 ± 0.0158A,B	0.0360 ± 0.0151B	0.0155
k__Bacteria;p__Firmicutes;c__Clostridia;o__Clostridiales;f__Clostridiaceae;Other	0.0004 ± 0.0014A	0.0004 ± 0.0007A,B	0 ± 0B	0.01679
k__Bacteria;p__Firmicutes;c__Clostridia;o__Clostridiales;f__Christensenellaceae;g__	0.0212 ± 0.0180A	0.0109 ± 0.0115A,B	0.0093 ± 0.0054B	0.02071
k__Bacteria;p__Firmicutes;c__Clostridia;o__Clostridiales;f__Peptococcaceae;g__rc4-4	0.2402 ± 0.1389A	0.2356 ± 0.1476A,B	0.1533 ± 0.1779B	0.02108
k__Bacteria;p__Proteobacteria;c__Betaproteobacteria;o__Burkholderiales;f__Oxalobacteraceae;g__Oxalobacter	0.0001 ± 0.0004A	0 ± 0A,B	0.0009 ± 0.0023B	0.02339
k__Bacteria;p__Firmicutes;c__Clostridia;o__Clostridiales;f__;g__	25.4982 ± 5.4701A,B	24.1425 ± 5.1762B	20.8742 ± 6.2649A	0.02726
k__Bacteria;p__Firmicutes;c__Bacilli;o__Bacillales;f__Planococcaceae;g__Lysinibacillus	0 ± 0	0 ± 0	0.0096 ± 0.0518	0.03184
k__Bacteria;p__Spirochaetes;c__[Brachyspirae];o__[Brachyspirales];f__Brachyspiraceae;g__Brachyspira	0 ± 0	0 ± 0	0.0092 ± 0.0238	0.03184
k__Bacteria;p__Firmicutes;c__Bacilli;o__Lactobacillales;f__Aerococcaceae;g__Aerococcus	0 ± 0	0 ± 0	0.0039 ± 0.0167	0.03184
k__Bacteria;p__Proteobacteria;c__Alphaproteobacteria;o__Sphingomonadales;f__Sphingomonadaceae;g__Novosphingobium	0 ± 0	0 ± 0	0.0003 ± 0.0009	0.03184
k__Bacteria;p__Proteobacteria;c__Gammaproteobacteria;o__Xanthomonadales;f__Xanthomonadaceae;g__Stenotrophomonas	0 ± 0.0002	0.0002 ± 0.0006	0.0018 ± 0.0047	0.03818
k__Bacteria;p__Bacteroidetes;c__Bacteroidia;o__Bacteroidales;f__Rikenellaceae;g__AF12	0.0625 ± 0.0481	0.2443 ± 0.2850	0.5014 ± 0.4881	0.04344
k__Bacteria;p__Proteobacteria;c__Alphaproteobacteria;o__Rhizobiales;f__Bradyrhizobiaceae;g__	0 ± 0	0.0001 ± 0.0002	0.0004 ± 0.0010	0.04904
k__Bacteria;p__Proteobacteria;c__Betaproteobacteria;o__Burkholderiales;f__Comamonadaceae;g__	0.0001 ± 0.0003	0.0001 ± 0.0004	0.0003 ± 0.0006	NS
k__Bacteria;p__Proteobacteria;c__Deltaproteobacteria;o__Desulfovibrionales;f__Desulfovibrionaceae;g__Desulfovibrio	0.0867 ± 0.1920	0.1512 ± 0.2602	0.1728 ± 0.2536	NS
k__Bacteria;p__Proteobacteria;c__Alphaproteobacteria;o__RF32;f__;g__	0.1590 ± 0.2595	0.1503 ± 0.2670	0.0765 ± 0.1797	NS
k__Bacteria;p__Bacteroidetes;c__Bacteroidia;o__Bacteroidales;f__Porphyromonadaceae;g__Parabacteroides	0.5173 ± 0.5061	0.6593 ± 0.5205	1.0987 ± 1.1605	NS
k__Bacteria;p__Cyanobacteria;c__Chloroplast;o__Streptophyta;f__;g__	0.0001 ± 0.0003	0.0001 ± 0.0004	0 ± 0	NS
k__Bacteria;p__Proteobacteria;c__Betaproteobacteria;o__Burkholderiales;f__Alcaligenaceae;g__Sutterella	1.1254 ± 0.5288	0.6587 ± 0.3389	1.5811 ± 1.392	NS
k__Bacteria;p__Proteobacteria;c__Gammaproteobacteria;o__Pseudomonadales;f__Pseudomonadaceae;g__Pseudomonas	0 ± 0	0.0002 ± 0.0007	0.0005 ± 0.0013	NS
k__Bacteria;p__Tenericutes;c__Mollicutes;o__RF39;f__;g__	0.1601 ± 0.0799	0.2118 ± 0.1578	0.1500 ± 0.1339	NS
k__Bacteria;p__Proteobacteria;c__Betaproteobacteria;Other;Other;Other	0.0026 ± 0.0041	0.0020 ± 0.0022	0.0050 ± 0.0054	NS
k__Bacteria;p__Proteobacteria;c__Gammaproteobacteria;o__Enterobacteriales;f__Enterobacteriaceae;g__Erwinia	0.0004 ± 0.0009	0.0001 ± 0.0005	0.0002 ± 0.0008	NS
k__Bacteria;p__Cyanobacteria;c__4C0d-2;o__YS2;f__;g__	0.0977 ± 0.1468	0.1002 ± 0.2343	0.1211 ± 0.2041	NS
k__Bacteria;p__Actinobacteria;c__Actinobacteria;o__Actinomycetales;f__Microbacteriaceae;g__Microbacterium	0 ± 0	0 ± 0	0.0001 ± 0.0002	NS
k__Bacteria;p__Firmicutes;c__Bacilli;o__Bacillales;f__Planococcaceae;g__Solibacillus	0 ± 0	0 ± 0	0.0206 ± 0.1124	NS
k__Bacteria;p__Firmicutes;c__Bacilli;o__Lactobacillales;f__Carnobacteriaceae;g__Desemzia	0 ± 0	0 ± 0	0.0032 ± 0.0159	NS
k__Bacteria;p__Bacteroidetes;c__Sphingobacteriia;o__Sphingobacteriales;f__Sphingobacteriaceae;g__Pedobacter	0 ± 0	0 ± 0	0.0004 ± 0.0016	NS
k__Bacteria;p__Proteobacteria;c__Betaproteobacteria;o__Burkholderiales;f__Comamonadaceae;g__Comamonas	0 ± 0	0 ± 0	0.0002 ± 0.0006	NS
k__Bacteria;p__Actinobacteria;c__Actinobacteria;o__Actinomycetales;f__Mycobacteriaceae;g__Mycobacterium	0 ± 0	0 ± 0	0.0002 ± 0.0006	NS
k__Bacteria;p__Firmicutes;c__Bacilli;o__Lactobacillales;f__Streptococcaceae;g__Streptococcus	0.0060 ± 0.0052	0.0047 ± 0.0036	0.0034 ± 0.0031	NS
k__Bacteria;p__Proteobacteria;c__Alphaproteobacteria;o__;f__;g__	0.0177 ± 0.0183	0.0134 ± 0.0219	0.0082 ± 0.0099	NS
k__Bacteria;p__Firmicutes;c__Bacilli;o__Lactobacillales;f__Enterococcaceae;Other	0.0022 ± 0.0093	0.0004 ± 0.0010	0.0016 ± 0.0052	NS
k__Bacteria;p__Firmicutes;c__Clostridia;o__Clostridiales;f__Lachnospiraceae;Other	0.0586 ± 0.0703	0.1149 ± 0.0837	0.1310 ± 0.1769	NS
k__Bacteria;p__Firmicutes;c__Bacilli;o__Bacillales;f__Bacillaceae;g__Bacillus	0 ± 0	0.0001 ± 0.0002	0.0006 ± 0.0019	NS
k__Bacteria;p__Bacteroidetes;c__Bacteroidia;o__Bacteroidales;f__Rikenellaceae;Other	0.0005 ± 0.0013	0.0005 ± 0.0008	0.0002 ± 0.0006	NS
k__Bacteria;p__Bacteroidetes;c__Bacteroidia;o__Bacteroidales;f__Prevotellaceae;g__Prevotella	1.4266 ± 2.3055	2.2531 ± 3.6278	0.5962 ± 0.8031	NS
k__Bacteria;p__Actinobacteria;c__Actinobacteria;o__Actinomycetales;f__Streptomycetaceae;g__Streptomyces	0.0001 ± 0.0003	0.0001 ± 0.0003	0 ± 0	NS
k__Bacteria;p__Proteobacteria;c__Gammaproteobacteria;o__Pseudomonadales;f__Moraxellaceae;g__Acinetobacter	0.0001 ± 0.0005	0.0015 ± 0.0051	0.0144 ± 0.0564	NS
k__Bacteria;p__Firmicutes;c__Bacilli;o__Lactobacillales;f__Leuconostocaceae;g__Leuconostoc	0 ± 0	0.0003 ± 0.0010	0 ± 0	NS
k__Bacteria;p__Proteobacteria;c__Alphaproteobacteria;o__Rhizobiales;f__Methylobacteriaceae;g__Methylobacterium	0.0001 ± 0.0003	0 ± 0	0.0002 ± 0.0005	NS
k__Bacteria;p__Firmicutes;Other;Other;Other;Other	0 ± 0	0 ± 0	0 ± 0.0002	NS
k__Bacteria;p__Proteobacteria;c__Alphaproteobacteria;o__Rickettsiales;f__;g__	0 ± 0	0 ± 0	0.0437 ± 0.2110	NS
k__Bacteria;p__Verrucomicrobia;c__Opitutae;o__HA64;f__;g__	0 ± 0	0 ± 0	0.0033 ± 0.0177	NS
k__Bacteria;p__Firmicutes;c__Bacilli;o__Lactobacillales;f__Carnobacteriaceae;g__Carnobacterium	0 ± 0	0 ± 0	0.0007 ± 0.0034	NS
k__Bacteria;p__Actinobacteria;c__Actinobacteria;o__Actinomycetales;f__Yaniellaceae;g__Yaniella	0 ± 0	0 ± 0	0.0007 ± 0.0028	NS
k__Bacteria;p__Firmicutes;c__Bacilli;o__Lactobacillales;f__Aerococcaceae;g__Facklamia	0 ± 0	0 ± 0	0.0004 ± 0.0016	NS
k__Bacteria;p__Proteobacteria;c__Betaproteobacteria;o__Burkholderiales;f__Oxalobacteraceae;g__Ralstonia	0 ± 0	0 ± 0	0.0002 ± 0.0009	NS
k__Bacteria;p__Proteobacteria;c__Alphaproteobacteria;o__Sphingomonadales;f__Sphingomonadaceae;g__Sphingopyxis	0 ± 0	0 ± 0	0.0002 ± 0.0008	NS
k__Bacteria;p__Proteobacteria;c__Alphaproteobacteria;o__Caulobacterales;f__Caulobacteraceae;g__Phenylobacterium	0 ± 0	0 ± 0	0.0001 ± 0.0005	NS
k__Bacteria;p__Proteobacteria;c__Gammaproteobacteria;o__Enterobacteriales;f__Enterobacteriaceae;Other	0 ± 0	0 ± 0	0.0001 ± 0.0003	NS
k__Bacteria;p__Firmicutes;c__Clostridia;o__;f__;g__	0 ± 0	0 ± 0	0.0001 ± 0.0003	NS
k__Bacteria;p__Proteobacteria;c__Alphaproteobacteria;o__Rhizobiales;f__Rhizobiaceae;g__Agrobacterium	0 ± 0	0 ± 0	0.0001 ± 0.0003	NS
k__Bacteria;p__Firmicutes;c__Erysipelotrichi;o__Erysipelotrichales;f__Erysipelotrichaceae;g__Coprobacillus	0.0105 ± 0.0067	0.0139 ± 0.0138	0.0229 ± 0.0369	NS
k__Bacteria;p__Firmicutes;c__Clostridia;o__Clostridiales;f__Eubacteriaceae;g__Anaerofustis	0.0005 ± 0.0010	0.0006 ± 0.0010	0.0008 ± 0.0010	NS
k__Bacteria;p__Actinobacteria;c__Actinobacteria;o__Actinomycetales;f__Micrococcaceae;g__Arthrobacter	0.0001 ± 0.0003	0 ± 0	0.0004 ± 0.0013	NS
k__Bacteria;p__Proteobacteria;c__Betaproteobacteria;o__Burkholderiales;f__Comamonadaceae;g__Delftia	0 ± 0	0.0001 ± 0.0003	0.0001 ± 0.0004	NS
k__Bacteria;p__Bacteroidetes;c__Bacteroidia;o__Bacteroidales;f__[Barnesiellaceae];g__	0.0004 ± 0.0009	0 ± 0	0.0003 ± 0.0007	NS
k__Bacteria;p__Proteobacteria;c__Alphaproteobacteria;o__Rhizobiales;f__Brucellaceae;g__Ochrobactrum	0.0001 ± 0.0005	0 ± 0	0.0001 ± 0.0004	NS
k__Bacteria;p__Firmicutes;c__Bacilli;o__Bacillales;f__Planococcaceae;g__Rummeliibacillus	0 ± 0	0.0002 ± 0.0006	0.0013 ± 0.0060	NS
k__Bacteria;p__Proteobacteria;c__Betaproteobacteria;o__;f__;g__	0.0001 ± 0.0005	0.0001 ± 0.0005	0 ± 0	NS
k__Bacteria;p__Proteobacteria;c__Alphaproteobacteria;o__Caulobacterales;f__Caulobacteraceae;g__	0.0001 ± 0.0003	0 ± 0	0.0001 ± 0.0003	NS
k__Bacteria;p__Firmicutes;c__Clostridia;o__Clostridiales;f__[Mogibacteriaceae];Other	0.0002 ± 0.0005	0.0003 ± 0.0006	0.0003 ± 0.0005	NS
k__Bacteria;p__Firmicutes;c__Clostridia;o__Clostridiales;f__Clostridiaceae;g__Clostridium	0.0768 ± 0.1646	0.0221 ± 0.0304	0.0270 ± 0.0477	NS
k__Bacteria;p__Firmicutes;c__Clostridia;o__Clostridiales;f__Lachnospiraceae;g__Butyrivibrio	0.0001 ± 0.0006	0 ± 0	0 ± 0.0002	NS
k__Bacteria;Other;Other;Other;Other;Other	0.0001 ± 0.0003	0 ± 0	0 ± 0.0001	NS
k__Bacteria;p__Proteobacteria;c__Deltaproteobacteria;o__Desulfovibrionales;f__Desulfovibrionaceae;g__	0.0801 ± 0.3020	0.0662 ± 0.1228	0.1550 ± 0.3005	NS
k__Bacteria;p__Firmicutes;c__Bacilli;o__Bacillales;f__Bacillaceae;g__Anaerobacillus	0.0001 ± 0.0003	0.0002 ± 0.0006	0.0001 ± 0.0004	NS
k__Bacteria;p__Proteobacteria;c__Gammaproteobacteria;o__Enterobacteriales;f__Enterobacteriaceae;g__Klebsiella	0.0014 ± 0.0037	0.0008 ± 0.0020	0.0301 ± 0.1179	NS
k__Bacteria;p__Firmicutes;c__Clostridia;o__Clostridiales;Other;Other	0.0540 ± 0.0476	0.0300 ± 0.0120	0.0366 ± 0.0254	NS

[truncated: 2 more sheets: Supplementary Table S10, Supplementary S11]
